# Supplementary material for: Diagnostic Model for In-Hospital Bleeding in Patients with Acute ST-Segment Elevation Myocardial Infarction: Algorithm Development and Validation
Source: JMIR Med Inform. 2020 Aug 14;8(8):e20974. doi: 10.2196/20974 (PMC7455869; doi:10.2196/20974)
Supplement: Multimedia Appendix 1 [file medinform_v8i8e20974_app1.zip]

Archive with 1 entries (1 files):
- EMERGENCY56  PAPER  .csv
