# Supplementary material for: Diagnostic Model for In-Hospital Bleeding in Patients with Acute ST-Segment Elevation Myocardial Infarction: Algorithm Development and Validation
Source: JMIR Med Inform. 2020 Aug 14;8(8):e20974. doi: 10.2196/20974 (PMC7455869; doi:10.2196/20974)
Supplement: Multimedia Appendix 1 [file medinform_v8i8e20974_app1.zip › EMERGENCY56 PAPER .csv]

STEMI	STEMIBLOOD	HBP	OMI	DM	HPCI	CABG	KI	KII	KIII	KIV	AVB	ALLAF	BLOOD	HCD	CKD	PCI	S	AGE	D2013
1	0	0	0	0	0	0					0	0	0	0	0	0	1	15	1
1	1	0	0	0	0	0	0	0	0	1	0	0	1	0	0	0	1	21	0
1	1	0	0	0	0	0	0	1	0	0	0	0	0	0	0	0	1	21	1
1	1	0	0	0	0	0	0	1	0	0	0	0	0	0	0	0	1	21	1
1	1	1	0	0	0	0	1	0	0	0	0	0	0	0	0	1	1	22	0
1	1	0	0	0	0	0	1	0	0	0	0	0	0	0	0	1	1	22	0
1	1	0	0	0	0	0	1	0	0	0	0	0	0	0	0	1	1	23	0
1	1	1	0	0	0	0	1	0	0	0	0	0	0	0	0	1	1	23	0
1	1	1	0	0	0	0	0	1	0	0	0	0	0	0	0	1	1	23	1
1	1	0	0	0	0	0	1	0	0	0	0	0	0	0	0	0	1	23	1
1	0	0	0	0	0	0					0	0	0	0	0	1	1	23	1
1	1	0	0	0	0	0	0	1	0	0	0	0	0	0	0	1	1	24	1
1	1	0	0	0	0	0	0	1	0	0	0	0	0	0	0	0	1	24	1
1	1	0	0	0	0	0	0	1	0	0	0	0	0	0	0	0	1	24	1
1	1	0	0	0	0	0	1	0	0	0	0	0	0	0	0	0	1	24	1
1	1	0	0	0	0	0	1	0	0	0	0	0	0	0	0	0	1	24	1
1	0	1	0	0	0	0					0	0	0	0	0	1	1	24	1
1	1	0	1	0	1	0	1	0	0	0	0	0	0	0	0	0	1	25	0
1	1	0	0	0	0	0	0	1	0	0	0	0	0	0	0	1	1	25	1
1	1	0	0	0	0	0	0	1	0	0	0	0	0	0	0	0	1	25	1
1	1	0	0	0	0	0	0	1	0	0	0	0	0	0	0	0	1	25	1
1	1	0	0	0	0	0	0	1	0	0	0	0	0	0	0	0	1	25	1
1	0	0	0	0	0	0					0	0	0	0	0	0	1	25	1
1	0	0	0	0	0	0					0	0	0	0	0	0	0	25	1
1	1	0	0	0	0	0	0	0	0	1	0	0	0	0	0	1	1	26	0
1	1	0	0	0	0	0	1	0	0	0	0	0	0	0	0	1	1	26	0
1	1	0	0	0	0	0	1	0	0	0	0	0	0	0	0	0	1	26	0
1	1	0	0	0	0	0	1	0	0	0	0	0	0	0	0	0	1	26	0
1	1	0	0	0	0	0	1	0	0	0	0	0	0	0	0	1	1	26	0
1	1	0	0	0	0	0	1	0	0	0	0	0	0	0	0	1	1	26	0
1	1	0	0	0	0	0	1	0	0	0	0	0	0	0	0	1	1	26	0
1	1	1	0	1	0	0	1	0	0	0	0	0	0	0	0	1	1	26	0
1	1	0	0	0	0	0	0	0	0	1	0	0	0	0	0	0	1	26	1
1	0	0	0	0	0	0					0	0	0	0	0	0	1	26	0
1	0	1	0	0	0	0					0	0	0	0	0	1	1	26	0
1	0	0	0	0	0	0					0	0	0	0	0	1	1	26	1
1	0	0	0	0	0	0					0	0	0	0	0	0	1	26	1
1	1	1	0	0	0	0	0	1	0	0	0	0	0	0	0	1	1	27	0
1	1	0	0	0	0	0	1	0	0	0	0	0	0	0	0	0	1	27	0
1	1	0	0	0	0	0	1	0	0	0	0	0	0	0	0	1	1	27	0
1	1	0	0	0	0	0	1	0	0	0	0	0	0	0	0	0	1	27	0
1	1	0	0	0	0	0	1	0	0	0	0	0	0	0	0	1	1	27	0
1	1	0	0	0	0	0	1	0	0	0	0	0	0	0	0	1	1	27	0
1	1	0	0	0	0	0	1	0	0	0	0	0	0	0	0	1	1	27	0
1	1	0	1	0	0	0	0	1	0	0	0	0	0	0	0	1	1	27	1
1	1	0	0	0	0	0	0	1	0	0	0	0	0	0	0	1	1	27	1
1	1	0	0	0	0	0	0	1	0	0	0	0	0	0	0	1	1	27	1
1	1	0	0	0	0	0	1	0	0	0	0	0	0	0	1	0	1	27	1
1	1	1	0	0	0	0	1	0	0	0	0	0	0	0	0	1	1	27	1
1	0	0	0	0	1	0					0	0	0	0	0	0	1	27	0
1	1	0	0	0	0	0	0	1	0	0	0	0	0	0	0	0	1	28	0
1	1	0	0	0	0	0	1	0	0	0	0	0	0	0	0	0	1	28	0
1	1	0	0	0	0	0	1	0	0	0	0	0	0	0	0	1	1	28	0
1	1	0	0	0	0	0	1	0	0	0	0	0	0	0	0	1	0	28	0
1	1	0	0	0	0	0	1	0	0	0	0	0	0	0	0	1	1	28	0
1	1	0	0	0	0	0	1	0	0	0	0	0	0	0	0	0	0	28	0
1	1	1	0	0	0	0	1	0	0	0	0	0	0	0	0	1	1	28	0
1	1	0	0	0	0	0	0	0	0	1	0	0	0	0	0	0	1	28	1
1	1	1	0	0	0	0	0	0	1	0	0	0	0	0	0	1	0	28	1
1	1	0	0	0	0	0	0	1	0	0	0	0	0	0	0	1	1	28	1
1	1	0	0	1	0	0	0	1	0	0	0	0	0	0	0	1	1	28	1
1	1	1	0	0	0	0	0	1	0	0	0	0	0	0	0	0	1	28	1
1	1	0	0	0	0	0	0	1	0	0	0	0	0	0	0	0	1	28	1
1	1	0	0	0	1	0	0	1	0	0	0	0	0	0	0	1	1	28	1
1	1	0	0	0	0	0	0	1	0	0	0	0	0	0	0	0	1	28	1
1	1	0	0	0	0	0	1	0	0	0	0	0	0	0	0	1	1	28	1
1	0	1	0	0	0	0					0	0	0	0	0	1	1	28	0
1	0	0	0	0	0	0					0	0	0	0	0	1	0	28	1
1	0	0	0	1	0	0					0	0	0	0	0	1	1	28	1
1	1	0	0	0	0	0	0	1	0	0	0	0	1	0	0	0	1	29	0
1	1	0	0	0	0	0	1	0	0	0	0	0	0	0	0	1	1	29	0
1	1	0	0	0	0	0	1	0	0	0	0	0	0	0	0	1	1	29	0
1	1	0	0	0	0	0	1	0	0	0	0	0	0	0	0	1	1	29	0
1	1	1	0	1	0	0	1	0	0	0	0	0	0	0	0	1	1	29	0
1	1	1	0	0	0	0	1	0	0	0	0	0	0	0	0	0	1	29	0
1	1	1	0	0	0	0	1	0	0	0	0	0	0	0	0	1	1	29	0
1	1	1	0	0	0	0	1	0	0	0	0	0	0	0	0	1	1	29	0
1	1	1	0	0	0	0	1	0	0	0	0	0	0	0	0	1	1	29	0
1	1	0	0	0	0	0	0	1	0	0	0	0	0	0	0	1	1	29	1
1	1	1	0	0	0	0	0	1	0	0	0	0	0	0	0	1	1	29	1
1	1	0	0	0	0	0	1	0	0	0	0	0	0	0	0	1	1	29	1
1	1	1	0	0	0	0	1	0	0	0	0	0	0	0	0	1	1	29	1
1	1	0	0	0	0	0	1	0	0	0	0	0	0	0	0	1	1	29	1
1	1	0	0	0	0	0	1	0	0	0	0	0	0	0	0	1	1	29	1
1	1	0	0	0	0	0	1	0	0	0	0	0	0	0	0	0	1	29	1
1	0	0	0	0	0	0					0	0	0	0	0	1	1	29	0
1	0	0	0	0	0	0					0	0	0	0	0	0	1	29	0
1	0	0	0	0	0	0					0	0	0	0	0	1	1	29	1
1	1	0	0	0	0	0	0	1	0	0	0	0	0	0	0	1	1	30	0
1	1	0	0	0	0	0	1	0	0	0	0	0	0	0	0	1	1	30	0
1	1	0	0	0	0	0	1	0	0	0	0	0	0	0	0	1	1	30	0
1	1	0	0	1	0	0	1	0	0	0	0	0	0	0	0	1	1	30	0
1	1	0	0	1	0	0	1	0	0	0	0	0	0	0	0	1	1	30	0
1	1	0	0	0	0	0	1	0	0	0	0	0	0	0	0	1	1	30	0
1	1	0	0	0	0	0	1	0	0	0	0	0	0	0	0	0	1	30	0
1	1	0	0	0	0	0	1	0	0	0	0	0	0	0	0	1	1	30	0
1	1	1	0	0	0	0	1	0	0	0	0	0	0	0	0	1	1	30	0
1	1	1	0	0	0	0	1	0	0	0	0	0	0	0	0	1	1	30	0
1	1	1	0	0	0	0	0	1	0	0	0	0	0	0	0	1	1	30	1
1	1	1	0	0	0	0	0	1	0	0	0	0	0	0	0	1	1	30	1
1	1	1	0	1	1	0	0	1	0	0	0	0	0	0	0	1	1	30	1
1	1	0	0	1	0	0	0	1	0	0	0	0	0	0	0	1	1	30	1
1	1	1	1	0	0	0	0	1	0	0	0	0	0	0	0	0	1	30	1
1	1	1	0	0	0	0	0	1	0	0	0	0	0	0	0	1	1	30	1
1	1	0	0	0	0	0	1	0	0	0	0	0	0	0	0	0	1	30	1
1	0	0	0	0	0	0					0	0	0	0	0	0	1	30	1
1	0	1	0	0	0	0					0	0	0	0	0	1	1	30	1
1	0	0	0	0	0	0					0	0	0	0	0	1	1	30	1
1	1	0	0	0	0	0	0	0	0	1	0	0	1	0	0	1	1	31	0
1	1	0	0	0	0	0	0	1	0	0	0	0	0	0	0	0	1	31	0
1	1	1	0	1	0	0	0	1	0	0	0	0	0	0	0	1	1	31	0
1	1	0	0	0	0	0	1	0	0	0	0	0	0	0	0	1	1	31	0
1	1	0	0	0	0	0	1	0	0	0	0	0	0	0	0	1	1	31	0
1	1	0	0	0	0	0	1	0	0	0	0	0	0	0	0	1	1	31	0
1	1	1	0	0	0	0	1	0	0	0	0	0	0	0	0	1	1	31	0
1	1	1	1	0	0	0	1	0	0	0	0	0	0	0	0	1	1	31	0
1	1	0	0	0	0	0	1	0	0	0	0	0	0	0	0	1	1	31	0
1	1	1	0	0	0	0	1	0	0	0	0	0	0	0	0	1	1	31	0
1	1	1	0	0	0	0	1	0	0	0	0	0	0	0	0	1	1	31	0
1	1	1	0	0	0	0	1	0	0	0	0	0	0	0	0	1	1	31	0
1	1	0	0	0	0	0	1	0	0	0	0	0	0	0	0	1	1	31	0
1	1	1	0	1	0	0	1	0	0	0	0	0	0	0	0	1	0	31	0
1	1	0	0	0	1	0	1	0	0	0	0	0	0	0	0	1	1	31	0
1	1	0	0	0	0	0	0	1	0	0	0	0	0	0	0	1	1	31	1
1	1	0	0	0	0	0	0	1	0	0	0	0	0	0	0	0	1	31	1
1	1	0	0	0	0	0	0	1	0	0	0	0	0	0	0	0	1	31	1
1	1	0	0	0	0	0	0	1	0	0	0	0	0	0	0	0	1	31	1
1	1	0	0	0	0	0	0	1	0	0	0	0	0	0	0	0	0	31	1
1	1	0	0	0	0	0	1	0	0	0	0	0	0	0	0	1	1	31	1
1	1	0	0	0	0	0	1	0	0	0	0	0	0	0	0	0	1	31	1
1	0	0	0	1	0	0					0	0	0	0	0	1	1	31	0
1	0	0	0	0	0	0					0	0	0	0	0	1	1	31	0
1	0	1	1	0	0	0					0	0	0	0	0	0	1	31	1
1	1	1	0	0	0	0	0	1	0	0	0	0	0	0	0	1	1	32	0
1	1	0	0	0	0	0	0	1	0	0	0	0	0	0	0	1	1	32	0
1	1	0	0	0	0	0	0	1	0	0	0	0	0	0	0	1	1	32	0
1	1	1	0	1	0	0	0	1	0	0	0	0	0	0	1	0	1	32	0
1	1	0	0	0	0	0	1	0	0	0	0	0	0	0	0	1	1	32	0
1	1	1	0	0	0	0	1	0	0	0	0	0	0	0	0	0	1	32	0
1	1	0	0	0	1	0	1	0	0	0	0	0	0	0	0	1	1	32	0
1	1	0	0	0	0	0	1	0	0	0	0	0	0	0	0	1	1	32	0
1	1	0	0	0	0	0	1	0	0	0	0	0	0	0	0	1	1	32	0
1	1	0	0	0	0	0	1	0	0	0	0	0	0	0	0	1	1	32	0
1	1	1	0	0	0	0	1	0	0	0	0	0	0	0	0	0	1	32	0
1	1	0	0	0	0	0	1	0	0	0	0	0	0	0	0	1	1	32	0
1	1	1	0	0	0	0	1	0	0	0	0	0	0	0	0	0	1	32	0
1	1	0	1	0	0	0	1	0	0	0	0	0	0	0	0	1	1	32	0
1	1	1	0	0	0	0	1	0	0	0	0	0	0	0	0	1	1	32	0
1	1	1	0	0	0	0	1	0	0	0	0	0	0	0	0	1	1	32	0
1	1	1	0	0	0	0	1	0	0	0	0	0	0	0	0	1	1	32	0
1	1	1	0	1	0	0	1	0	0	0	0	0	0	0	0	1	1	32	0
1	1	1	0	0	0	0	1	0	0	0	0	0	0	0	0	1	1	32	0
1	1	0	0	1	0	0	0	0	0	1	0	0	0	0	0	0	1	32	1
1	1	0	0	0	0	0	0	1	0	0	0	0	0	0	0	1	1	32	1
1	1	1	0	0	0	0	0	1	0	0	0	0	0	0	0	0	1	32	1
1	1	0	0	0	0	0	0	1	0	0	0	0	0	0	0	1	1	32	1
1	1	0	0	0	0	0	0	1	0	0	0	0	0	0	0	0	1	32	1
1	1	0	0	0	0	0	0	1	0	0	0	0	0	0	0	0	1	32	1
1	1	0	0	0	0	0	0	1	0	0	0	0	0	0	0	1	0	32	1
1	1	0	0	0	0	0	0	1	0	0	0	0	0	0	0	0	0	32	1
1	1	0	0	1	0	0	0	1	0	0	0	0	0	0	0	0	1	32	1
1	1	0	0	0	0	0	1	0	0	0	0	0	0	0	0	1	1	32	1
1	1	0	0	0	0	0	1	0	0	0	0	0	0	0	0	1	1	32	1
1	1	0	0	0	0	0	1	0	0	0	0	0	0	0	0	1	1	32	1
1	1	0	0	0	0	0	1	0	0	0	0	0	0	0	0	0	1	32	1
1	0	0	0	0	0	0					0	0	0	0	0	1	0	32	0
1	0	1	0	0	0	0					0	0	0	0	0	1	1	32	0
1	0	0	0	1	1	0					1	0	0	0	0	1	1	32	0
1	0	0	0	1	0	0					0	0	0	0	0	1	0	32	1
1	1	1	0	1	0	0	0	0	0	1	0	0	0	0	0	0	1	33	0
1	1	0	0	1	0	0	0	0	1	0	0	0	0	0	0	1	1	33	0
1	1	0	0	0	0	0	0	1	0	0	0	0	0	0	0	0	1	33	0
1	1	1	0	0	0	0	0	1	0	0	0	0	0	0	0	1	1	33	0
1	1	1	0	0	0	0	0	1	0	0	0	0	0	0	0	1	1	33	0
1	1	0	0	1	0	0	0	1	0	0	0	0	0	0	0	1	1	33	0
1	1	0	0	0	0	0	0	1	0	0	0	0	0	0	0	0	1	33	0
1	1	0	0	0	0	0	1	0	0	0	0	0	0	0	0	0	1	33	0
1	1	0	0	0	0	0	1	0	0	0	0	0	0	0	0	0	1	33	0
1	1	0	0	0	0	0	1	0	0	0	0	0	0	0	0	1	1	33	0
1	1	0	0	0	0	0	1	0	0	0	0	0	0	0	0	1	1	33	0
1	1	0	0	0	0	0	1	0	0	0	0	0	0	0	0	1	1	33	0
1	1	0	0	0	0	0	1	0	0	0	0	0	0	0	0	1	1	33	0
1	1	0	0	0	0	0	1	0	0	0	0	0	0	0	0	0	1	33	0
1	1	0	0	0	0	0	1	0	0	0	0	0	0	0	0	1	1	33	0
1	1	0	0	0	0	0	1	0	0	0	0	0	0	0	0	1	1	33	0
1	1	0	0	0	0	0	1	0	0	0	0	0	0	0	0	1	1	33	0
1	1	1	0	1	0	0	1	0	0	0	0	0	0	0	0	1	1	33	0
1	1	1	0	0	0	0	1	0	0	0	0	0	0	0	0	1	1	33	0
1	1	1	0	0	0	0	1	0	0	0	0	0	0	0	0	1	1	33	0
1	1	0	0	0	0	0	1	0	0	0	0	0	0	0	0	0	1	33	0
1	1	1	0	0	0	0	1	0	0	0	0	0	0	0	0	1	1	33	0
1	1	1	0	1	0	0	1	0	0	0	0	0	0	0	0	1	1	33	0
1	1	1	0	1	0	0	1	0	0	0	0	0	0	0	0	1	1	33	0
1	1	0	0	0	0	0	0	0	1	0	0	0	0	0	0	1	1	33	1
1	1	0	1	1	1	0	0	0	1	0	0	0	0	0	0	1	1	33	1
1	1	0	0	0	0	0	0	1	0	0	0	0	0	0	0	0	1	33	1
1	1	0	0	0	0	0	0	1	0	0	0	0	0	0	0	0	1	33	1
1	1	0	0	0	0	0	0	1	0	0	0	0	0	0	0	1	1	33	1
1	1	0	0	0	0	0	0	1	0	0	0	0	0	0	0	1	1	33	1
1	1	0	0	0	0	0	0	1	0	0	0	0	0	0	0	1	1	33	1
1	1	0	0	0	0	0	0	1	0	0	0	0	0	0	0	1	1	33	1
1	1	0	0	0	0	0	0	1	0	0	0	0	0	0	0	0	1	33	1
1	1	0	0	0	0	0	0	1	0	0	0	0	0	0	0	1	1	33	1
1	1	0	0	0	0	0	0	1	0	0	0	0	0	0	0	1	1	33	1
1	1	0	0	0	0	0	0	1	0	0	0	0	0	0	0	1	1	33	1
1	1	0	0	0	0	0	0	1	0	0	0	0	0	0	0	1	1	33	1
1	1	1	0	0	0	0	0	1	0	0	0	0	0	0	0	0	1	33	1
1	1	0	0	0	0	0	1	0	0	0	0	0	0	0	0	0	1	33	1
1	1	0	0	0	0	0	1	0	0	0	0	1	0	0	0	0	1	33	1
1	0	0	0	0	0	0					0	0	0	0	0	0	1	33	0
1	0	1	0	0	0	0					0	0	0	0	0	1	1	33	0
1	0	1	0	1	0	0					0	0	0	0	0	1	1	33	0
1	0	1	1	0	0	0					0	0	0	0	0	1	1	33	0
1	0	0	0	0	0	0					0	0	0	0	0	1	1	33	1
1	0	0	0	0	0	0					0	0	0	0	0	1	1	33	1
1	0	0	0	1	0	0					0	0	0	0	0	1	1	33	1
1	0	1	0	0	0	0					0	0	0	0	0	0	0	33	1
1	1	1	0	1	1	0	0	0	0	1	1	0	0	0	0	0	1	34	0
1	1	0	0	0	0	0	0	1	0	0	0	0	0	0	0	1	1	34	0
1	1	0	0	0	0	0	0	1	0	0	0	0	0	0	0	1	1	34	0
1	1	0	0	0	0	0	0	1	0	0	0	0	0	0	0	1	1	34	0
1	1	0	0	1	0	0	0	1	0	0	0	0	0	0	0	1	1	34	0
1	1	0	0	0	0	0	0	1	0	0	0	0	0	0	0	0	1	34	0
1	1	1	0	1	0	0	0	1	0	0	0	0	0	0	0	1	1	34	0
1	1	0	0	0	0	0	1	0	0	0	0	0	0	0	0	1	1	34	0
1	1	0	0	0	0	0	1	0	0	0	0	0	0	0	0	1	1	34	0
1	1	0	0	0	0	0	1	0	0	0	0	0	0	0	0	0	1	34	0
1	1	0	0	0	0	0	1	0	0	0	0	0	0	0	0	0	1	34	0
1	1	0	0	0	0	0	1	0	0	0	0	0	0	0	0	1	1	34	0
1	1	1	0	0	0	0	1	0	0	0	0	0	0	0	0	1	1	34	0
1	1	0	0	0	0	0	1	0	0	0	0	0	0	0	0	0	1	34	0
1	1	0	0	0	0	0	1	0	0	0	0	0	0	0	0	1	1	34	0
1	1	1	0	0	0	0	1	0	0	0	0	0	0	0	0	1	1	34	0
1	1	0	0	0	0	0	1	0	0	0	0	0	0	0	0	1	1	34	0
1	1	0	0	0	0	0	1	0	0	0	0	0	0	0	0	1	1	34	0
1	1	0	0	1	0	0	1	0	0	0	0	0	0	0	0	1	1	34	0
1	1	1	0	0	0	0	1	0	0	0	0	0	0	0	0	1	1	34	0
1	1	1	0	0	0	0	1	0	0	0	0	0	0	0	0	0	1	34	0
1	1	1	0	0	0	0	1	0	0	0	0	0	0	0	0	1	1	34	0
1	1	1	0	0	0	0	1	0	0	0	0	0	0	0	0	0	1	34	0
1	1	1	0	0	0	0	1	0	0	0	0	0	0	0	0	1	1	34	0
1	1	1	0	0	0	0	1	0	0	0	0	0	0	0	0	1	1	34	0
1	1	1	0	1	0	0	1	0	0	0	0	0	0	0	0	1	1	34	0
1	1	1	0	0	0	0	1	0	0	0	0	0	0	0	0	0	1	34	0
1	1	1	0	0	0	0	1	0	0	0	0	0	0	0	0	1	0	34	0
1	1	1	0	0	0	0	1	0	0	0	0	0	0	0	0	1	1	34	0
1	1	1	0	1	0	0	1	0	0	0	0	0	0	0	0	1	1	34	0
1	1	1	0	0	0	0	1	0	0	0	0	0	0	0	0	1	1	34	0
1	1	1	0	0	0	0	1	0	0	0	0	0	0	0	0	1	1	34	0
1	1	1	0	0	0	0	1	0	0	0	0	0	0	0	1	1	1	34	0
1	1	1	0	0	0	0	1	0	0	0	0	0	0	0	0	1	1	34	0
1	1	1	0	0	0	0	1	0	0	0	0	0	0	0	0	1	1	34	0
1	1	0	0	0	0	0	0	0	1	0	0	0	0	0	0	0	1	34	1
1	1	0	0	0	0	0	0	1	0	0	0	0	0	0	0	1	1	34	1
1	1	0	0	0	0	0	0	1	0	0	0	0	0	0	0	1	1	34	1
1	1	1	0	0	0	0	0	1	0	0	0	0	0	0	0	1	1	34	1
1	1	0	0	0	0	0	0	1	0	0	0	0	0	0	0	1	1	34	1
1	1	0	0	0	0	0	0	1	0	0	0	0	0	0	0	1	1	34	1
1	1	1	0	1	0	0	0	1	0	0	0	0	0	0	0	1	1	34	1
1	1	0	0	0	0	0	1	0	0	0	0	0	0	0	0	1	1	34	1
1	1	0	0	1	0	0	1	0	0	0	0	0	0	0	0	1	0	34	1
1	1	1	0	0	0	0	1	0	0	0	0	0	0	0	0	1	1	34	1
1	1	1	0	0	0	0	1	0	0	0	0	0	0	0	0	0	1	34	1
1	1	0	0	0	0	0	1	0	0	0	0	0	0	0	0	1	1	34	1
1	0	0	0	0	0	0					0	0	0	0	0	1	1	34	0
1	0	0	0	0	0	0					0	0	0	0	0	1	1	34	0
1	0	0	0	0	1	0					0	0	0	0	0	1	1	34	0
1	0	0	1	0	1	0					0	0	0	0	0	1	1	34	0
1	0	0	0	0	0	0					0	0	0	0	0	0	1	34	0
1	0	1	0	0	0	0					0	0	0	0	0	1	1	34	0
1	0	1	0	0	0	0					0	0	0	0	0	1	1	34	1
1	0	0	1	0	0	0					0	1	0	0	0	0	1	34	1
1	1	1	0	0	0	0	0	0	0	1	0	0	0	0	0	1	1	35	0
1	1	0	0	1	0	0	0	0	0	1	1	0	0	0	1	1	0	35	0
1	1	0	0	0	0	0	0	1	0	0	0	0	0	0	0	1	1	35	0
1	1	0	0	0	0	0	0	1	0	0	0	0	0	0	0	0	1	35	0
1	1	0	0	0	0	0	0	1	0	0	0	0	0	0	0	1	1	35	0
1	1	1	0	0	0	0	0	1	0	0	0	0	0	0	0	1	1	35	0
1	1	1	0	0	0	0	0	1	0	0	0	0	0	0	0	1	1	35	0
1	1	0	0	0	0	0	0	1	0	0	0	0	0	0	0	1	1	35	0
1	1	1	0	0	0	0	0	1	0	0	0	0	0	0	0	1	1	35	0
1	1	0	0	0	0	0	0	1	0	0	0	0	0	0	0	1	1	35	0
1	1	1	1	1	1	0	0	1	0	0	0	0	0	0	0	1	1	35	0
1	1	0	0	1	0	0	1	0	0	0	0	0	0	0	0	0	0	35	0
1	1	0	0	0	0	0	1	0	0	0	0	0	0	0	0	1	1	35	0
1	1	0	0	0	0	0	1	0	0	0	0	0	0	0	0	1	1	35	0
1	1	0	0	0	1	0	1	0	0	0	0	0	0	0	0	1	1	35	0
1	1	0	0	0	0	0	1	0	0	0	0	0	0	0	0	0	1	35	0
1	1	1	0	0	0	0	1	0	0	0	0	0	0	0	0	1	1	35	0
1	1	0	0	0	0	0	1	0	0	0	0	0	0	0	0	0	1	35	0
1	1	0	0	0	0	0	1	0	0	0	0	0	0	0	0	1	1	35	0
1	1	0	0	0	0	0	1	0	0	0	0	0	0	0	0	1	1	35	0
1	1	0	0	0	0	0	1	0	0	0	0	0	0	0	0	1	1	35	0
1	1	0	0	0	0	0	1	0	0	0	0	0	0	0	0	1	1	35	0
1	1	0	0	0	0	0	1	0	0	0	0	0	0	0	0	1	1	35	0
1	1	1	0	0	0	0	1	0	0	0	0	0	0	0	0	1	1	35	0
1	1	1	0	0	0	0	1	0	0	0	0	0	0	0	0	0	1	35	0
1	1	1	0	0	0	0	1	0	0	0	0	0	0	0	0	0	1	35	0
1	1	0	0	0	0	0	1	0	0	0	0	0	0	0	0	1	1	35	0
1	1	0	0	1	0	0	1	0	0	0	0	0	0	0	0	1	1	35	0
1	1	1	0	0	0	0	1	0	0	0	0	0	0	0	0	1	1	35	0
1	1	1	0	0	0	0	1	0	0	0	0	0	0	0	0	1	1	35	0
1	1	0	0	1	0	0	1	0	0	0	0	0	0	0	0	1	1	35	0
1	1	1	0	0	0	0	1	0	0	0	0	0	0	0	0	0	1	35	0
1	1	0	0	0	0	0	1	0	0	0	0	0	0	0	0	0	1	35	0
1	1	1	0	0	0	0	1	0	0	0	0	0	0	0	0	1	1	35	0
1	1	1	0	0	0	0	1	0	0	0	0	0	0	0	0	1	1	35	0
1	1	1	0	1	0	0	1	0	0	0	0	0	0	0	0	1	1	35	0
1	1	1	0	0	0	0	1	0	0	0	0	0	0	0	0	1	1	35	0
1	1	1	0	1	0	0	1	0	0	0	0	0	0	0	0	1	0	35	0
1	1	0	0	0	0	0	0	0	0	1	0	0	0	0	0	1	1	35	1
1	1	1	0	0	0	0	0	0	1	0	0	0	0	0	1	1	1	35	1
1	1	0	0	0	0	0	0	1	0	0	0	0	0	0	0	1	1	35	1
1	1	0	0	0	0	0	0	1	0	0	0	0	0	0	0	1	1	35	1
1	1	0	0	0	0	0	0	1	0	0	0	0	0	0	0	1	1	35	1
1	1	0	0	0	0	0	0	1	0	0	0	0	0	0	0	1	1	35	1
1	1	0	0	1	0	0	0	1	0	0	0	0	0	0	0	1	1	35	1
1	1	0	0	1	0	0	0	1	0	0	0	0	0	0	0	1	1	35	1
1	1	1	0	0	0	0	0	1	0	0	0	0	0	0	0	1	1	35	1
1	1	1	0	0	0	0	0	1	0	0	0	0	0	0	0	1	1	35	1
1	1	1	0	1	0	0	0	1	0	0	0	0	0	0	0	1	1	35	1
1	1	1	0	1	0	0	0	1	0	0	0	0	0	0	0	1	1	35	1
1	1	0	0	0	0	0	0	1	0	0	0	0	0	0	0	1	1	35	1
1	1	1	0	0	0	0	1	0	0	0	0	0	0	0	0	1	1	35	1
1	1	1	0	0	0	0	1	0	0	0	0	0	0	0	0	1	1	35	1
1	1	0	0	0	0	0	1	0	0	0	0	0	0	0	0	0	1	35	1
1	0	0	0	0	0	0					0	0	0	0	0	0	1	35	0
1	0	0	0	0	0	0					0	0	0	0	0	0	1	35	1
1	0	0	0	0	0	0					0	0	0	0	0	0	1	35	1
1	0	1	0	1	0	0					0	0	0	0	0	1	1	35	1
1	0	1	1	0	0	0					1	0	0	0	0	0	1	35	1
1	1	1	0	0	0	0	0	0	1	0	0	0	0	0	0	0	1	36	0
1	1	0	0	0	0	0	0	1	0	0	0	0	0	0	0	1	1	36	0
1	1	0	0	0	0	0	0	1	0	0	0	0	0	0	0	1	1	36	0
1	1	0	0	0	1	0	0	1	0	0	0	0	0	0	0	0	1	36	0
1	1	1	0	0	1	0	0	1	0	0	0	0	0	0	0	0	1	36	0
1	1	1	0	0	0	0	0	1	0	0	0	0	0	0	0	1	1	36	0
1	1	1	0	0	0	0	1	0	0	0	0	0	0	1	0	0	1	36	0
1	1	0	0	0	0	0	1	0	0	0	0	0	0	0	0	1	1	36	0
1	1	0	0	0	0	0	1	0	0	0	0	0	0	0	0	0	1	36	0
1	1	0	0	1	0	0	1	0	0	0	0	0	0	0	0	1	1	36	0
1	1	1	0	0	0	0	1	0	0	0	0	0	0	0	0	1	1	36	0
1	1	1	0	0	0	0	1	0	0	0	0	0	0	0	0	1	1	36	0
1	1	0	0	0	0	0	1	0	0	0	0	0	0	0	0	1	1	36	0
1	1	0	0	0	0	0	1	0	0	0	0	0	0	0	0	1	1	36	0
1	1	1	0	0	0	0	1	0	0	0	0	0	0	0	0	1	1	36	0
1	1	0	0	0	0	0	1	0	0	0	0	0	0	0	0	0	1	36	0
1	1	1	0	1	0	0	1	0	0	0	0	0	0	0	0	1	1	36	0
1	1	1	0	0	0	0	1	0	0	0	0	0	0	0	0	1	1	36	0
1	1	0	0	0	0	0	1	0	0	0	0	0	0	0	0	0	1	36	0
1	1	0	0	1	0	0	1	0	0	0	0	0	0	0	0	1	1	36	0
1	1	1	0	0	0	0	1	0	0	0	0	0	0	0	0	1	1	36	0
1	1	1	0	0	0	0	1	0	0	0	0	0	0	0	0	1	1	36	0
1	1	1	0	0	0	0	1	0	0	0	0	0	0	0	0	1	1	36	0
1	1	1	0	0	0	0	1	0	0	0	0	0	0	0	0	1	1	36	0
1	1	1	0	1	0	0	1	0	0	0	0	0	0	0	0	1	1	36	0
1	1	0	0	1	0	0	1	0	0	0	0	0	0	0	0	0	0	36	0
1	1	0	0	0	0	0	1	0	0	0	0	0	0	0	0	1	1	36	0
1	1	1	0	1	0	0	1	0	0	0	0	0	0	0	0	1	1	36	0
1	1	0	0	0	0	0	1	0	0	0	0	0	0	0	0	1	1	36	0
1	1	0	0	1	0	0	1	0	0	0	0	0	0	0	0	1	1	36	0
1	1	1	0	1	0	0	1	0	0	0	0	0	0	0	1	1	1	36	0
1	1	0	0	0	0	0	1	0	0	0	0	0	0	0	0	1	1	36	0
1	1	0	0	0	0	0	1	0	0	0	0	0	1	0	0	0	1	36	0
1	1	0	0	0	0	0	0	0	1	0	0	0	0	0	0	0	1	36	1
1	1	0	0	0	0	0	0	1	0	0	0	0	0	0	0	1	1	36	1
1	1	0	0	0	0	0	0	1	0	0	0	0	0	0	0	1	1	36	1
1	1	1	0	0	0	0	0	1	0	0	0	0	0	0	0	1	1	36	1
1	1	0	0	1	0	0	0	1	0	0	0	0	0	0	0	1	1	36	1
1	1	1	0	0	0	0	0	1	0	0	0	0	0	0	0	1	1	36	1
1	1	1	0	0	1	0	0	1	0	0	0	0	0	0	0	0	1	36	1
1	1	0	0	0	0	0	0	1	0	0	0	0	0	0	0	1	1	36	1
1	1	0	0	0	0	0	1	0	0	0	0	0	0	0	0	1	1	36	1
1	0	0	0	0	0	0					0	0	0	0	0	1	1	36	0
1	0	0	0	0	0	0					0	0	0	0	0	1	1	36	0
1	0	0	0	0	0	0					0	0	0	0	0	1	1	36	0
1	0	1	0	0	0	0					0	0	0	0	0	1	1	36	0
1	0	0	0	0	0	0					0	0	0	0	0	1	1	36	1
1	0	0	0	0	0	0					0	0	0	0	0	1	1	36	1
1	0	1	0	0	0	0					0	0	0	0	0	1	1	36	1
1	0	0	0	0	0	0					0	0	0	0	0	0	1	36	1
1	0	0	0	0	0	0					0	0	0	0	0	1	1	36	1
1	0	1	0	1	0	0					0	0	0	0	0	1	1	36	1
1	1	1	0	1	0	0	0	0	0	1	0	0	0	0	0	1	1	37	0
1	1	1	0	1	0	0	0	0	0	1	0	0	0	0	1	1	1	37	0
1	1	0	0	0	0	0	0	0	1	0	0	0	0	0	0	1	1	37	0
1	1	0	0	0	0	0	0	1	0	0	0	0	0	0	0	1	1	37	0
1	1	0	0	0	0	0	0	1	0	0	0	0	0	0	0	1	1	37	0
1	1	0	0	0	0	0	0	1	0	0	0	0	0	0	0	1	1	37	0
1	1	1	0	0	0	0	0	1	0	0	0	0	0	0	0	0	1	37	0
1	1	1	0	0	0	0	0	1	0	0	0	0	0	0	0	1	1	37	0
1	1	0	0	0	0	0	0	1	0	0	0	0	0	0	0	1	1	37	0
1	1	0	0	0	0	0	0	1	0	0	0	0	0	0	0	1	1	37	0
1	1	0	0	1	0	0	1	0	0	0	0	0	0	0	0	1	1	37	0
1	1	0	0	0	0	0	1	0	0	0	0	0	0	0	0	1	1	37	0
1	1	0	0	0	0	0	1	0	0	0	0	0	0	0	0	1	1	37	0
1	1	0	0	0	0	0	1	0	0	0	0	0	0	0	0	1	1	37	0
1	1	0	0	0	0	0	1	0	0	0	0	0	0	0	0	1	1	37	0
1	1	0	0	0	0	0	1	0	0	0	0	0	0	0	0	1	1	37	0
1	1	0	0	0	0	0	1	0	0	0	0	0	0	0	0	1	1	37	0
1	1	0	0	0	0	0	1	0	0	0	0	0	0	0	0	1	1	37	0
1	1	0	0	1	0	0	1	0	0	0	0	0	0	0	0	1	1	37	0
1	1	0	0	0	0	0	1	0	0	0	0	0	0	0	0	1	1	37	0
1	1	0	0	0	0	0	1	0	0	0	0	0	0	0	0	1	1	37	0
1	1	1	0	0	0	0	1	0	0	0	0	0	0	0	0	1	1	37	0
1	1	1	0	0	0	0	1	0	0	0	0	0	0	0	0	1	1	37	0
1	1	0	0	0	0	0	1	0	0	0	0	0	0	0	0	1	1	37	0
1	1	0	0	0	0	0	1	0	0	0	0	0	0	0	0	1	1	37	0
1	1	0	0	0	0	0	1	0	0	0	0	0	0	0	0	1	1	37	0
1	1	0	0	1	0	0	1	0	0	0	0	0	0	0	0	1	1	37	0
1	1	0	0	1	0	0	1	0	0	0	0	0	0	0	0	1	1	37	0
1	1	1	0	0	0	0	1	0	0	0	0	0	0	0	0	1	0	37	0
1	1	1	0	0	0	0	1	0	0	0	0	0	0	0	0	1	1	37	0
1	1	1	0	0	0	0	1	0	0	0	0	0	0	0	0	1	1	37	0
1	1	1	0	0	0	0	1	0	0	0	0	0	0	0	0	1	1	37	0
1	1	0	0	0	0	0	1	0	0	0	0	0	0	0	0	0	1	37	0
1	1	1	0	0	0	0	1	0	0	0	0	0	0	0	0	1	1	37	0
1	1	1	0	0	0	0	1	0	0	0	0	0	0	0	0	1	1	37	0
1	1	1	0	0	0	0	1	0	0	0	0	0	0	0	1	1	1	37	0
1	1	0	0	0	0	0	1	0	0	0	0	0	0	0	0	1	1	37	0
1	1	0	0	0	0	0	1	0	0	0	0	0	0	0	0	1	1	37	0
1	1	1	0	1	0	0	1	0	0	0	0	0	0	0	0	1	1	37	0
1	1	0	0	1	1	0	1	0	0	0	0	0	0	0	0	1	1	37	0
1	1	0	0	0	0	0	1	0	0	0	0	0	0	0	0	1	1	37	0
1	1	0	0	0	1	0	1	0	0	0	0	0	0	0	0	1	1	37	0
1	1	1	0	1	0	0	1	0	0	0	0	0	0	0	0	1	1	37	0
1	1	1	0	1	0	0	1	0	0	0	0	0	0	0	0	1	1	37	0
1	1	1	0	0	0	0	1	0	0	0	0	0	0	0	0	1	1	37	0
1	1	1	0	0	0	0	1	0	0	0	0	0	0	0	0	1	1	37	0
1	1	1	0	0	0	0	1	0	0	0	0	0	0	0	0	1	1	37	0
1	1	1	0	0	0	0	1	0	0	0	0	0	0	0	0	1	1	37	0
1	1	0	0	1	0	0	1	0	0	0	0	0	0	0	0	1	1	37	0
1	1	0	0	0	0	0	0	0	0	1	0	0	0	0	0	1	1	37	1
1	1	0	0	0	0	0	0	0	0	1	0	0	0	0	0	0	0	37	1
1	1	1	0	0	0	0	0	0	0	1	1	0	0	0	0	1	1	37	1
1	1	0	0	0	0	0	0	0	1	0	0	0	0	0	0	1	1	37	1
1	1	0	0	0	0	0	0	1	0	0	0	0	0	0	0	0	1	37	1
1	1	0	0	0	0	0	0	1	0	0	0	0	0	0	0	1	1	37	1
1	1	1	0	0	0	0	0	1	0	0	0	0	0	0	0	1	0	37	1
1	1	0	0	0	0	0	0	1	0	0	0	0	0	0	0	1	1	37	1
1	1	0	0	0	0	0	0	1	0	0	0	0	0	0	0	1	1	37	1
1	1	0	0	0	0	0	0	1	0	0	0	0	0	0	0	1	1	37	1
1	1	0	0	0	0	0	0	1	0	0	0	1	0	0	0	1	1	37	1
1	1	0	0	0	0	0	0	1	0	0	0	0	0	0	0	1	1	37	1
1	1	0	0	0	0	0	0	1	0	0	0	0	0	0	0	1	1	37	1
1	1	1	0	1	0	0	0	1	0	0	0	0	0	0	0	1	0	37	1
1	1	0	0	0	0	0	0	1	0	0	0	0	0	0	0	1	1	37	1
1	1	1	0	1	0	0	0	1	0	0	0	0	0	0	0	1	0	37	1
1	1	1	0	0	0	0	0	1	0	0	0	0	0	0	0	1	1	37	1
1	1	0	1	0	0	0	0	1	0	0	0	0	0	0	0	1	1	37	1
1	1	1	0	0	0	0	1	0	0	0	0	0	0	0	0	1	1	37	1
1	1	0	0	0	0	0	1	0	0	0	0	0	0	0	0	1	1	37	1
1	1	0	0	0	0	0	1	0	0	0	0	0	0	0	0	1	1	37	1
1	1	0	0	0	0	0	1	0	0	0	0	0	0	0	0	0	1	37	1
1	1	0	0	0	0	0	1	0	0	0	0	0	0	0	0	1	1	37	1
1	1	0	0	0	0	0	1	0	0	0	0	0	0	0	0	1	1	37	1
1	1	1	0	0	0	0	1	0	0	0	0	0	0	0	0	1	1	37	1
1	1	0	0	0	0	0	1	0	0	0	0	0	0	0	0	0	1	37	1
1	1	0	0	0	0	0	1	0	0	0	0	0	0	0	0	1	1	37	1
1	1	1	0	0	0	0	1	0	0	0	0	0	0	0	0	1	1	37	1
1	1	1	0	0	0	0	1	0	0	0	0	0	0	0	0	1	1	37	1
1	1	1	0	0	0	0	1	0	0	0	0	0	0	0	0	0	1	37	1
1	1	0	0	1	0	0	1	0	0	0	0	0	0	0	0	1	1	37	1
1	1	1	0	0	0	0	1	0	0	0	0	0	0	0	0	1	1	37	1
1	0	0	0	1	0	0					0	0	0	0	0	0	1	37	0
1	0	1	0	0	0	0					0	0	0	0	0	1	1	37	0
1	0	0	0	1	0	0					0	0	0	0	0	1	1	37	0
1	0	0	0	0	0	0					0	0	0	0	0	1	1	37	0
1	0	0	0	0	0	0					0	0	0	0	0	1	1	37	0
1	0	1	0	1	0	0					0	0	0	0	0	1	1	37	0
1	0	0	0	0	0	0					0	0	0	0	0	1	1	37	0
1	0	1	0	1	1	0					0	0	0	0	1	0	1	37	0
1	0	0	0	0	0	0					0	0	0	0	0	1	1	37	1
1	0	1	0	0	0	0					0	0	0	0	0	0	1	37	1
1	0	0	0	0	0	0					0	0	0	0	0	1	1	37	1
1	0	0	0	0	0	0					0	0	0	0	0	1	1	37	1
1	0	0	1	0	0	0					0	0	0	0	0	0	1	37	1
1	1	1	0	1	0	0	0	0	0	1	0	0	0	0	0	1	1	38	0
1	1	0	0	0	0	0	0	0	0	1	1	0	0	0	0	0	0	38	0
1	1	0	0	0	0	0	0	1	0	0	0	0	0	0	0	1	1	38	0
1	1	1	0	0	0	0	0	1	0	0	0	0	0	0	0	1	1	38	0
1	1	0	0	0	0	0	0	1	0	0	0	0	0	0	0	1	1	38	0
1	1	0	0	1	0	0	0	1	0	0	0	0	0	0	0	1	1	38	0
1	1	1	0	0	0	0	0	1	0	0	0	0	0	0	0	1	1	38	0
1	1	1	0	0	0	0	0	1	0	0	0	0	0	0	0	1	1	38	0
1	1	0	0	0	0	0	0	1	0	0	0	0	0	0	0	0	1	38	0
1	1	1	0	0	0	0	0	1	0	0	0	0	0	0	1	1	1	38	0
1	1	1	0	0	0	0	1	0	0	0	0	0	0	0	0	1	1	38	0
1	1	0	0	0	0	0	1	0	0	0	0	0	0	0	0	0	1	38	0
1	1	0	0	1	0	0	1	0	0	0	0	0	0	0	0	1	1	38	0
1	1	1	0	0	0	0	1	0	0	0	0	0	0	0	0	1	1	38	0
1	1	0	0	0	0	0	1	0	0	0	0	0	0	0	0	1	1	38	0
1	1	0	0	0	0	0	1	0	0	0	0	0	0	0	0	1	1	38	0
1	1	0	0	0	0	0	1	0	0	0	0	0	0	0	0	1	1	38	0
1	1	0	0	0	0	0	1	0	0	0	0	0	0	0	0	1	1	38	0
1	1	0	0	0	0	0	1	0	0	0	0	0	0	0	0	1	1	38	0
1	1	1	0	0	0	0	1	0	0	0	0	0	0	0	0	1	1	38	0
1	1	0	0	1	0	0	1	0	0	0	0	0	0	0	0	1	1	38	0
1	1	0	0	0	0	0	1	0	0	0	0	0	0	0	0	0	1	38	0
1	1	1	0	0	0	0	1	0	0	0	0	0	0	0	0	0	1	38	0
1	1	1	0	0	0	0	1	0	0	0	0	0	0	0	0	0	0	38	0
1	1	0	0	0	0	0	1	0	0	0	0	0	0	0	0	1	1	38	0
1	1	0	0	1	0	0	1	0	0	0	0	0	0	0	0	1	1	38	0
1	1	0	0	0	0	0	1	0	0	0	0	0	0	0	0	1	1	38	0
1	1	0	0	1	0	0	1	0	0	0	0	0	0	0	0	1	1	38	0
1	1	1	0	0	0	0	1	0	0	0	0	0	0	0	0	1	1	38	0
1	1	1	0	0	0	0	1	0	0	0	0	0	0	0	0	1	1	38	0
1	1	1	0	1	0	0	1	0	0	0	0	0	0	0	0	1	1	38	0
1	1	1	0	0	0	0	1	0	0	0	0	0	0	0	0	1	1	38	0
1	1	1	0	0	0	0	1	0	0	0	0	0	0	0	0	1	1	38	0
1	1	0	0	0	0	0	1	0	0	0	0	0	0	0	0	1	1	38	0
1	1	0	0	0	0	0	1	0	0	0	0	0	0	0	0	1	1	38	0
1	1	0	0	1	0	0	1	0	0	0	0	0	0	0	0	1	1	38	0
1	1	1	0	0	0	0	1	0	0	0	0	0	0	0	0	1	1	38	0
1	1	1	0	0	0	0	1	0	0	0	0	0	0	0	0	1	1	38	0
1	1	1	0	0	0	0	1	0	0	0	0	0	0	0	0	1	1	38	0
1	1	1	1	0	1	0	1	0	0	0	0	0	0	0	0	0	1	38	0
1	1	0	0	0	0	0	0	0	1	0	0	0	0	0	0	0	1	38	1
1	1	1	0	0	0	0	0	0	1	0	0	0	0	0	0	1	1	38	1
1	1	1	0	0	0	0	0	1	0	0	0	0	0	1	0	1	1	38	1
1	1	0	0	0	0	0	0	1	0	0	0	0	0	0	0	1	1	38	1
1	1	0	0	0	0	0	0	1	0	0	0	0	0	0	0	1	1	38	1
1	1	0	0	0	0	0	0	1	0	0	0	0	0	0	0	1	1	38	1
1	1	1	0	0	0	0	0	1	0	0	0	0	0	0	0	1	1	38	1
1	1	0	0	0	0	0	0	1	0	0	0	0	0	0	0	1	1	38	1
1	1	0	0	0	0	0	0	1	0	0	0	0	0	0	0	1	1	38	1
1	1	0	0	0	0	0	0	1	0	0	0	0	0	0	0	1	1	38	1
1	1	0	0	0	0	0	0	1	0	0	0	0	0	0	0	1	1	38	1
1	1	0	0	0	0	0	0	1	0	0	0	0	0	0	0	1	1	38	1
1	1	1	0	1	0	0	0	1	0	0	0	0	0	0	0	1	1	38	1
1	1	1	1	0	0	0	0	1	0	0	0	0	0	0	0	1	1	38	1
1	1	1	0	0	0	0	0	1	0	0	0	0	0	0	0	1	1	38	1
1	1	1	0	0	0	0	0	1	0	0	0	0	0	0	0	0	1	38	1
1	1	1	0	0	0	0	0	1	0	0	0	0	0	0	0	1	1	38	1
1	1	1	0	0	0	0	0	1	0	0	0	0	0	0	0	1	1	38	1
1	1	0	0	0	0	0	0	1	0	0	0	0	0	0	0	1	1	38	1
1	1	0	0	0	0	0	0	1	0	0	0	0	0	0	0	1	1	38	1
1	1	1	0	1	0	0	0	1	0	0	0	0	0	0	0	1	1	38	1
1	1	0	0	0	0	0	0	1	0	0	0	0	0	0	0	1	1	38	1
1	1	1	0	0	0	0	0	1	0	0	0	0	0	0	0	1	1	38	1
1	1	1	0	1	0	0	0	1	0	0	0	0	0	0	0	1	1	38	1
1	1	0	0	0	0	0	0	1	0	0	1	0	0	0	0	1	1	38	1
1	1	0	0	0	1	0	0	1	0	0	0	0	0	0	0	1	1	38	1
1	1	1	0	0	0	0	0	1	0	0	0	0	0	0	0	1	1	38	1
1	1	1	1	0	0	0	0	1	0	0	0	0	0	0	0	1	1	38	1
1	1	0	0	0	0	0	1	0	0	0	0	0	0	0	0	1	1	38	1
1	1	1	0	0	0	0	1	0	0	0	0	0	0	0	0	1	1	38	1
1	1	1	0	0	0	0	1	0	0	0	0	0	0	0	0	1	1	38	1
1	1	0	0	0	0	0	1	0	0	0	0	0	0	0	0	0	1	38	1
1	1	1	0	0	0	0	1	0	0	0	0	0	0	0	0	1	1	38	1
1	1	0	0	0	0	0	1	0	0	0	0	0	0	0	0	1	1	38	1
1	1	0	0	0	0	0	1	0	0	0	0	0	0	0	0	1	1	38	1
1	1	0	0	1	0	0	1	0	0	0	0	0	0	0	0	1	1	38	1
1	0	1	0	0	0	0					0	0	0	0	0	1	1	38	0
1	0	0	0	1	0	0					0	0	0	0	0	1	1	38	0
1	0	0	0	0	0	0					0	0	0	0	0	1	1	38	0
1	0	1	1	0	0	0					0	0	0	0	0	1	1	38	1
1	0	0	0	1	0	0					1	0	0	0	0	1	1	38	1
1	1	0	0	0	0	0	0	0	1	0	0	0	0	0	0	1	1	39	0
1	1	0	0	0	0	0	0	1	0	0	0	0	0	0	0	1	1	39	0
1	1	1	0	0	0	0	0	1	0	0	0	0	0	0	0	1	1	39	0
1	1	1	0	0	0	0	0	1	0	0	0	1	0	0	0	1	1	39	0
1	1	0	0	1	0	0	0	1	0	0	0	0	0	0	0	1	1	39	0
1	1	0	0	0	0	0	0	1	0	0	0	0	0	0	0	1	1	39	0
1	1	1	0	0	0	0	0	1	0	0	0	0	0	0	0	1	1	39	0
1	1	1	0	0	0	0	0	1	0	0	0	0	0	0	0	1	1	39	0
1	1	0	1	0	1	0	0	1	0	0	0	0	0	0	0	0	1	39	0
1	1	1	1	1	0	0	0	1	0	0	0	0	0	0	1	0	1	39	0
1	1	0	0	0	0	0	1	0	0	0	0	0	0	1	0	1	1	39	0
1	1	0	0	0	0	0	1	0	0	0	0	0	0	0	0	0	1	39	0
1	1	1	0	0	0	0	1	0	0	0	0	0	0	0	0	1	1	39	0
1	1	0	0	0	0	0	1	0	0	0	0	0	0	0	0	1	1	39	0
1	1	1	0	0	0	0	1	0	0	0	0	0	0	0	0	1	1	39	0
1	1	0	0	0	0	0	1	0	0	0	0	0	0	0	0	1	1	39	0
1	1	1	0	0	0	0	1	0	0	0	0	0	0	0	0	1	1	39	0
1	1	0	0	0	0	0	1	0	0	0	0	0	0	0	0	0	1	39	0
1	1	1	0	0	0	0	1	0	0	0	0	0	0	0	0	1	1	39	0
1	1	0	0	0	0	0	1	0	0	0	0	0	0	0	0	1	1	39	0
1	1	0	0	0	0	0	1	0	0	0	0	0	0	0	0	1	1	39	0
1	1	0	0	0	0	0	1	0	0	0	0	0	0	0	0	1	1	39	0
1	1	1	0	0	0	0	1	0	0	0	0	0	0	0	0	1	1	39	0
1	1	1	0	0	0	0	1	0	0	0	0	0	0	0	0	0	0	39	0
1	1	1	0	0	0	0	1	0	0	0	0	0	0	0	0	1	1	39	0
1	1	1	0	0	0	0	1	0	0	0	0	0	0	0	0	1	1	39	0
1	1	0	0	0	0	0	1	0	0	0	0	0	0	0	0	1	1	39	0
1	1	1	0	0	0	0	1	0	0	0	0	0	0	0	0	1	1	39	0
1	1	0	0	0	0	0	1	0	0	0	0	0	0	0	0	1	1	39	0
1	1	1	0	1	0	0	1	0	0	0	0	0	0	0	0	1	1	39	0
1	1	0	0	1	1	0	1	0	0	0	0	0	0	0	0	1	1	39	0
1	1	0	0	1	1	0	1	0	0	0	0	0	0	0	0	1	1	39	0
1	1	1	0	1	0	0	1	0	0	0	0	0	0	0	0	1	1	39	0
1	1	0	0	0	0	0	1	0	0	0	0	0	0	0	0	1	1	39	0
1	1	0	0	0	0	0	1	0	0	0	0	0	0	0	0	1	1	39	0
1	1	0	0	0	0	0	1	0	0	0	0	0	0	0	0	1	1	39	0
1	1	0	0	1	0	0	1	0	0	0	0	0	0	0	0	1	1	39	0
1	1	1	0	0	0	0	1	0	0	0	0	0	0	0	0	0	1	39	0
1	1	1	0	1	0	0	1	0	0	0	0	0	0	0	0	1	0	39	0
1	1	1	0	0	0	0	1	0	0	0	0	0	0	0	0	0	1	39	0
1	1	0	0	1	0	0	1	0	0	0	0	0	0	0	0	1	1	39	0
1	1	1	0	0	0	0	1	0	0	0	0	0	0	0	0	1	1	39	0
1	1	1	0	1	0	0	1	0	0	0	0	0	0	0	0	1	1	39	0
1	1	1	1	1	0	0	1	0	0	0	0	0	0	0	0	1	1	39	0
1	1	0	0	1	0	0	0	0	1	0	0	0	0	0	0	1	1	39	1
1	1	0	0	0	0	0	0	1	0	0	0	0	0	0	0	1	1	39	1
1	1	0	0	0	0	0	0	1	0	0	0	0	0	0	0	1	1	39	1
1	1	0	0	0	0	0	0	1	0	0	0	0	0	0	0	1	1	39	1
1	1	1	0	0	0	0	0	1	0	0	0	0	0	0	0	0	1	39	1
1	1	1	0	0	0	0	0	1	0	0	0	0	0	0	0	1	1	39	1
1	1	1	0	0	0	0	0	1	0	0	0	0	0	0	0	1	1	39	1
1	1	1	0	0	0	0	0	1	0	0	0	0	0	0	0	1	1	39	1
1	1	0	0	0	0	0	0	1	0	0	0	0	0	0	0	1	1	39	1
1	1	0	0	0	0	0	0	1	0	0	0	0	0	0	0	1	1	39	1
1	1	0	0	0	0	0	0	1	0	0	0	0	0	0	0	1	1	39	1
1	1	0	0	0	0	0	0	1	0	0	0	0	0	0	0	1	1	39	1
1	1	0	0	0	0	0	0	1	0	0	0	0	0	0	0	1	1	39	1
1	1	0	0	0	0	0	0	1	0	0	0	0	0	0	0	1	1	39	1
1	1	0	0	0	0	0	0	1	0	0	0	0	0	0	0	1	1	39	1
1	1	0	0	0	0	0	0	1	0	0	0	0	0	0	0	1	1	39	1
1	1	1	0	0	0	0	0	1	0	0	0	0	0	0	0	1	0	39	1
1	1	0	0	0	1	0	0	1	0	0	0	0	0	0	0	1	1	39	1
1	1	1	0	1	0	0	0	1	0	0	0	0	0	0	0	1	1	39	1
1	1	0	0	0	0	0	0	1	0	0	0	0	0	0	0	1	1	39	1
1	1	0	0	0	0	0	0	1	0	0	0	0	0	0	0	1	1	39	1
1	1	1	0	0	0	0	0	1	0	0	0	0	0	0	0	1	1	39	1
1	1	1	0	1	0	0	0	1	0	0	0	0	0	0	0	1	1	39	1
1	1	0	0	0	0	0	0	1	0	0	0	0	0	0	0	1	1	39	1
1	1	1	0	0	0	0	0	1	0	0	0	0	0	0	0	1	1	39	1
1	1	1	0	1	0	0	0	1	0	0	0	0	0	0	0	1	1	39	1
1	1	0	0	1	0	0	0	1	0	0	0	0	0	0	0	1	1	39	1
1	1	1	0	0	0	0	0	1	0	0	1	1	0	0	0	1	1	39	1
1	1	0	0	0	0	0	1	0	0	0	0	0	0	0	0	1	1	39	1
1	1	0	0	0	0	0	1	0	0	0	0	0	0	0	0	1	1	39	1
1	1	0	0	0	0	0	1	0	0	0	0	0	0	0	0	1	0	39	1
1	1	0	0	0	0	0	1	0	0	0	0	0	0	0	0	0	1	39	1
1	1	0	0	0	0	0	1	0	0	0	0	0	0	0	0	1	1	39	1
1	1	1	0	0	0	0	1	0	0	0	0	0	0	0	0	1	1	39	1
1	1	0	0	0	0	0	1	0	0	0	0	0	0	0	0	1	1	39	1
1	1	1	0	0	0	0	1	0	0	0	0	0	0	0	0	0	0	39	1
1	1	0	0	1	0	0	1	0	0	0	0	0	0	0	0	1	1	39	1
1	1	1	0	1	0	0	1	0	0	0	0	0	0	0	0	1	1	39	1
1	1	1	0	1	0	0	1	0	0	0	0	0	0	0	0	1	1	39	1
1	1	1	0	0	0	0	1	0	0	0	1	1	0	0	0	1	1	39	1
1	0	0	0	1	0	0					0	0	0	0	0	1	1	39	0
1	0	0	0	0	0	0					0	0	0	0	0	1	1	39	1
1	0	0	0	1	0	0					0	0	0	0	0	1	1	39	1
1	0	1	0	0	0	0					0	0	0	0	0	1	1	39	1
1	0	0	1	0	0	0					0	0	0	0	0	1	0	39	1
1	0	1	1	0	0	0					0	0	0	0	0	1	0	39	1
1	0	0	0	0	0	0					0	1	0	0	0	1	0	39	1
1	1	0	0	0	1	0	0	0	0	1	0	0	0	0	0	1	1	40	0
1	1	1	1	0	1	0	0	1	0	0	0	0	0	0	0	0	1	40	0
1	1	1	0	0	0	0	0	1	0	0	0	0	0	0	0	0	1	40	0
1	1	1	0	0	0	0	0	1	0	0	1	0	0	0	0	1	1	40	0
1	1	1	0	0	0	0	0	1	0	0	1	0	0	0	0	0	1	40	0
1	1	0	0	0	0	0	1	0	0	0	0	0	0	0	0	0	1	40	0
1	1	0	0	0	0	0	1	0	0	0	0	0	0	0	0	1	1	40	0
1	1	1	0	0	0	0	1	0	0	0	0	0	0	0	0	1	1	40	0
1	1	0	0	0	0	0	1	0	0	0	0	0	0	0	0	1	1	40	0
1	1	0	0	0	0	0	1	0	0	0	0	0	0	0	0	0	1	40	0
1	1	0	0	0	0	0	1	0	0	0	0	0	0	0	0	1	1	40	0
1	1	0	0	1	0	0	1	0	0	0	0	0	0	0	0	1	1	40	0
1	1	0	0	0	0	0	1	0	0	0	0	0	0	0	0	1	1	40	0
1	1	1	0	0	0	0	1	0	0	0	0	0	0	0	0	0	0	40	0
1	1	0	0	0	0	0	1	0	0	0	0	1	0	0	0	0	1	40	0
1	1	0	0	0	0	0	1	0	0	0	0	0	0	0	0	0	1	40	0
1	1	0	0	0	0	0	1	0	0	0	0	0	0	0	0	1	1	40	0
1	1	1	0	0	0	0	1	0	0	0	0	0	0	0	0	1	1	40	0
1	1	0	0	0	0	0	1	0	0	0	0	0	0	0	0	1	1	40	0
1	1	0	0	0	0	0	1	0	0	0	0	0	0	0	0	1	1	40	0
1	1	0	0	0	0	0	1	0	0	0	0	0	0	0	0	1	1	40	0
1	1	0	0	0	0	0	1	0	0	0	0	0	0	0	0	1	1	40	0
1	1	0	0	0	0	0	1	0	0	0	0	0	0	0	0	1	1	40	0
1	1	1	0	0	0	0	1	0	0	0	0	0	0	0	0	1	1	40	0
1	1	1	0	0	0	0	1	0	0	0	0	0	0	0	0	1	1	40	0
1	1	1	0	0	0	0	1	0	0	0	0	0	0	0	0	1	1	40	0
1	1	0	0	1	0	0	1	0	0	0	0	0	0	0	0	1	1	40	0
1	1	0	0	1	0	0	1	0	0	0	0	0	0	0	0	1	1	40	0
1	1	0	0	1	0	0	1	0	0	0	0	0	0	0	0	1	1	40	0
1	1	1	0	0	0	0	1	0	0	0	0	0	0	0	0	1	1	40	0
1	1	1	0	0	0	0	1	0	0	0	0	0	0	0	0	0	0	40	0
1	1	1	0	0	0	0	1	0	0	0	0	0	0	0	0	1	1	40	0
1	1	1	0	0	0	0	1	0	0	0	0	0	0	0	0	0	1	40	0
1	1	1	0	1	0	0	1	0	0	0	0	0	0	0	0	1	0	40	0
1	1	1	0	0	0	0	1	0	0	0	0	0	0	0	0	1	1	40	0
1	1	1	0	0	0	0	1	0	0	0	0	0	0	0	0	1	1	40	0
1	1	1	0	0	0	0	1	0	0	0	0	0	0	0	0	1	1	40	0
1	1	1	0	0	0	0	1	0	0	0	0	0	0	0	0	0	1	40	0
1	1	0	0	0	0	0	1	0	0	0	0	0	0	0	0	1	1	40	0
1	1	0	0	0	0	0	1	0	0	0	0	0	0	0	0	0	1	40	0
1	1	0	0	0	0	0	1	0	0	0	0	0	0	0	0	1	1	40	0
1	1	1	0	1	0	0	1	0	0	0	0	0	0	0	0	1	1	40	0
1	1	1	0	0	0	0	1	0	0	0	0	0	0	0	0	1	1	40	0
1	1	0	0	0	1	0	1	0	0	0	0	0	0	0	0	1	1	40	0
1	1	0	0	0	0	0	1	0	0	0	0	0	0	0	0	0	0	40	0
1	1	1	0	1	0	0	1	0	0	0	0	0	0	0	0	1	1	40	0
1	1	1	0	1	0	0	1	0	0	0	0	0	0	0	0	1	1	40	0
1	1	0	0	0	0	0	1	0	0	0	0	0	0	0	0	1	1	40	0
1	1	0	0	0	0	0	1	0	0	0	0	0	0	0	0	0	1	40	0
1	1	0	0	1	0	0	1	0	0	0	0	0	0	0	0	1	1	40	0
1	1	0	0	0	0	0	1	0	0	0	0	0	0	0	0	0	1	40	0
1	1	1	0	0	0	0	1	0	0	0	0	0	0	0	0	1	1	40	0
1	1	1	0	0	0	0	1	0	0	0	0	0	0	0	0	1	1	40	0
1	1	0	1	0	0	0	0	0	0	1	0	0	0	0	0	1	1	40	1
1	1	1	1	0	0	0	0	0	0	1	0	0	0	0	0	0	1	40	1
1	1	0	0	0	0	0	0	0	1	0	0	0	0	0	0	1	1	40	1
1	1	1	0	1	0	0	0	0	1	0	0	0	0	0	0	1	1	40	1
1	1	0	1	0	1	0	0	0	1	0	0	0	0	0	0	1	1	40	1
1	1	0	0	0	0	0	0	1	0	0	0	0	0	0	0	1	1	40	1
1	1	0	0	0	0	0	0	1	0	0	0	0	0	0	0	1	1	40	1
1	1	1	0	0	0	0	0	1	0	0	0	0	0	0	0	0	1	40	1
1	1	1	0	0	0	0	0	1	0	0	0	0	0	0	0	1	1	40	1
1	1	1	0	0	0	0	0	1	0	0	0	0	0	0	0	1	1	40	1
1	1	0	0	0	0	0	0	1	0	0	0	0	0	0	0	1	1	40	1
1	1	0	0	0	0	0	0	1	0	0	0	0	0	0	0	1	1	40	1
1	1	0	0	0	0	0	0	1	0	0	0	0	0	0	0	1	1	40	1
1	1	0	0	0	0	0	0	1	0	0	0	0	0	0	0	1	1	40	1
1	1	0	0	0	0	0	0	1	0	0	0	0	0	0	0	0	1	40	1
1	1	0	0	0	0	0	0	1	0	0	0	0	0	0	0	1	1	40	1
1	1	0	0	1	0	0	0	1	0	0	0	0	0	0	0	1	0	40	1
1	1	1	0	0	0	0	0	1	0	0	0	0	0	0	0	1	1	40	1
1	1	1	0	0	0	0	0	1	0	0	0	0	0	0	0	1	1	40	1
1	1	1	0	0	0	0	0	1	0	0	0	0	0	0	0	1	1	40	1
1	1	0	0	0	0	0	0	1	0	0	0	0	0	0	0	1	0	40	1
1	1	0	0	1	0	0	0	1	0	0	0	0	0	0	0	1	1	40	1
1	1	1	0	1	0	0	0	1	0	0	0	0	0	0	0	1	1	40	1
1	1	0	0	1	0	0	0	1	0	0	0	0	0	0	0	1	1	40	1
1	1	0	0	0	0	0	0	1	0	0	0	0	0	0	0	1	1	40	1
1	1	0	0	1	0	0	0	1	0	0	0	0	0	0	0	1	1	40	1
1	1	0	0	1	0	0	0	1	0	0	0	0	0	0	0	1	1	40	1
1	1	1	0	0	0	0	0	1	0	0	0	0	0	0	0	1	1	40	1
1	1	1	0	0	0	0	0	1	0	0	0	0	0	0	0	1	1	40	1
1	1	0	1	0	0	0	0	1	0	0	0	0	0	0	0	1	1	40	1
1	1	1	0	0	0	0	0	1	0	0	0	0	0	0	0	1	1	40	1
1	1	0	0	0	0	0	0	1	0	0	0	0	0	0	0	1	0	40	1
1	1	0	0	0	0	0	0	1	0	0	0	0	0	0	0	1	1	40	1
1	1	1	0	0	0	0	0	1	0	0	0	0	0	0	0	1	1	40	1
1	1	1	0	1	0	0	0	1	0	0	0	0	0	0	0	1	1	40	1
1	1	1	0	1	0	0	0	1	0	0	0	0	0	0	0	1	1	40	1
1	1	0	0	0	0	0	0	1	0	0	0	0	0	0	0	1	1	40	1
1	1	0	0	0	0	0	0	1	0	0	1	0	0	0	0	1	1	40	1
1	1	0	0	1	0	0	0	1	0	0	0	0	0	0	0	1	1	40	1
1	1	1	0	0	0	0	0	1	0	0	0	0	0	0	0	1	0	40	1
1	1	1	0	1	0	0	0	1	0	0	0	0	0	0	0	1	1	40	1
1	1	1	0	1	0	0	0	1	0	0	0	0	0	0	1	0	0	40	1
1	1	0	0	0	0	0	1	0	0	0	0	0	0	0	0	1	1	40	1
1	1	0	0	1	0	0	1	0	0	0	0	0	0	0	0	1	1	40	1
1	1	1	0	0	0	0	1	0	0	0	0	0	0	0	0	1	1	40	1
1	1	1	0	0	0	0	1	0	0	0	0	0	0	0	0	1	1	40	1
1	1	1	0	0	0	0	1	0	0	0	0	0	0	0	0	1	1	40	1
1	1	1	0	0	0	0	1	0	0	0	0	0	0	0	0	1	1	40	1
1	1	1	0	1	0	0	1	0	0	0	0	0	0	0	0	1	1	40	1
1	1	1	0	0	0	0	1	0	0	0	0	0	0	0	0	1	1	40	1
1	1	1	0	0	0	0	1	0	0	0	0	0	0	0	0	0	1	40	1
1	0	0	0	0	0	0					0	0	0	0	0	1	1	40	0
1	0	0	0	0	0	0					0	0	0	0	0	1	1	40	0
1	0	1	0	0	0	0					0	0	0	0	0	1	0	40	0
1	0	0	0	0	0	0					0	0	0	0	0	1	1	40	1
1	0	0	0	0	0	0					0	0	0	0	0	1	1	40	1
1	0	0	0	1	0	0					0	0	0	0	0	1	1	40	1
1	0	0	0	0	0	0					0	0	0	0	0	0	1	40	1
1	0	0	0	0	0	0					0	0	0	0	0	1	1	40	1
1	0	0	0	0	0	0					0	0	0	0	0	0	1	40	1
1	0	0	0	0	0	0					0	0	0	0	0	0	1	40	1
1	0	1	0	0	0	0					0	0	0	0	0	0	1	40	1
1	0	1	0	0	0	0					0	0	0	0	0	1	1	40	1
1	0	1	0	1	0	0					0	0	0	0	0	1	1	40	1
1	0	0	0	0	0	0					0	0	0	0	0	1	1	40	1
1	1	0	0	0	0	0	0	0	0	1	0	0	0	0	0	1	1	41	0
1	1	1	0	1	0	0	0	0	0	1	0	0	0	0	0	1	1	41	0
1	1	1	0	1	0	0	0	0	0	1	0	0	0	0	0	1	1	41	0
1	1	0	0	0	0	0	0	0	0	1	0	0	0	0	1	0	1	41	0
1	1	1	0	0	0	0	0	0	1	0	0	0	0	0	0	1	1	41	0
1	1	0	0	0	0	0	0	1	0	0	0	0	0	0	0	1	1	41	0
1	1	0	0	0	0	0	0	1	0	0	0	0	0	0	0	1	1	41	0
1	1	0	0	1	0	0	0	1	0	0	0	0	0	0	0	1	1	41	0
1	1	1	0	0	0	0	0	1	0	0	0	0	0	0	0	1	0	41	0
1	1	1	0	0	0	0	0	1	0	0	0	0	0	0	0	1	1	41	0
1	1	0	0	0	0	0	0	1	0	0	0	0	0	0	0	0	1	41	0
1	1	0	0	0	0	0	0	1	0	0	0	0	0	0	0	1	1	41	0
1	1	0	0	0	0	0	0	1	0	0	0	0	0	0	0	1	1	41	0
1	1	0	0	0	0	0	0	1	0	0	0	0	0	0	0	1	1	41	0
1	1	1	0	0	1	0	0	1	0	0	0	0	0	0	0	1	0	41	0
1	1	1	0	0	0	0	0	1	0	0	1	0	0	0	0	1	1	41	0
1	1	0	0	1	0	0	0	1	0	0	0	0	0	0	1	1	1	41	0
1	1	1	0	1	0	0	1	0	0	0	0	0	1	0	0	1	1	41	0
1	1	0	0	0	0	0	1	0	0	0	0	0	0	0	0	1	1	41	0
1	1	1	0	0	0	0	1	0	0	0	0	0	0	0	0	1	1	41	0
1	1	0	0	0	0	0	1	0	0	0	0	0	0	0	0	1	1	41	0
1	1	0	0	0	0	0	1	0	0	0	0	0	0	0	0	1	1	41	0
1	1	0	0	0	0	0	1	0	0	0	0	0	0	0	0	1	1	41	0
1	1	0	0	0	0	0	1	0	0	0	0	0	0	0	0	0	1	41	0
1	1	0	0	0	0	0	1	0	0	0	0	0	0	0	0	1	1	41	0
1	1	0	0	0	0	0	1	0	0	0	0	0	0	0	0	1	1	41	0
1	1	1	0	0	0	0	1	0	0	0	0	0	0	0	0	1	1	41	0
1	1	1	0	0	0	0	1	0	0	0	0	0	0	0	0	1	1	41	0
1	1	1	0	0	0	0	1	0	0	0	0	0	0	0	0	1	1	41	0
1	1	1	0	0	0	0	1	0	0	0	0	0	0	0	0	0	1	41	0
1	1	1	0	0	0	0	1	0	0	0	0	0	0	0	0	1	1	41	0
1	1	1	0	0	0	0	1	0	0	0	0	0	0	0	0	1	1	41	0
1	1	0	0	0	0	0	1	0	0	0	0	0	0	0	0	1	1	41	0
1	1	0	0	0	0	0	1	0	0	0	0	0	0	0	0	1	1	41	0
1	1	1	0	0	0	0	1	0	0	0	0	0	0	0	0	1	1	41	0
1	1	1	0	0	0	0	1	0	0	0	0	0	0	0	0	0	1	41	0
1	1	0	0	0	0	0	1	0	0	0	0	0	0	0	0	1	1	41	0
1	1	0	0	0	0	0	1	0	0	0	0	0	0	0	0	1	1	41	0
1	1	0	0	0	0	0	1	0	0	0	0	0	0	0	0	1	1	41	0
1	1	0	0	1	0	0	1	0	0	0	0	0	0	0	0	1	1	41	0
1	1	1	0	0	0	0	1	0	0	0	0	0	0	0	0	1	1	41	0
1	1	0	0	0	0	0	1	0	0	0	0	0	0	0	0	1	1	41	0
1	1	1	0	0	0	0	1	0	0	0	0	0	0	0	0	1	1	41	0
1	1	0	0	0	0	0	1	0	0	0	0	0	0	0	0	1	1	41	0
1	1	1	0	0	0	0	1	0	0	0	0	0	0	0	0	1	1	41	0
1	1	1	0	0	0	0	1	0	0	0	0	0	0	0	0	1	1	41	0
1	1	0	0	0	0	0	1	0	0	0	0	0	0	0	0	1	1	41	0
1	1	0	0	1	0	0	1	0	0	0	0	0	0	0	0	1	1	41	0
1	1	0	0	0	0	0	1	0	0	0	0	0	0	0	0	1	1	41	0
1	1	1	0	0	0	0	1	0	0	0	0	0	0	0	0	1	1	41	0
1	1	1	0	0	0	0	1	0	0	0	0	0	0	0	0	1	1	41	0
1	1	1	0	0	0	0	1	0	0	0	0	0	0	0	0	1	1	41	0
1	1	1	0	0	0	0	1	0	0	0	0	0	0	0	0	1	1	41	0
1	1	0	0	0	0	0	1	0	0	0	0	0	0	0	0	0	1	41	0
1	1	0	0	0	0	0	1	0	0	0	0	0	0	0	0	1	1	41	0
1	1	0	0	0	0	0	1	0	0	0	0	0	0	0	0	1	1	41	0
1	1	1	1	0	1	0	1	0	0	0	0	0	0	0	0	1	1	41	0
1	1	0	0	0	0	0	1	0	0	0	0	0	0	0	0	1	1	41	0
1	1	1	0	0	0	0	1	0	0	0	0	0	0	0	0	1	1	41	0
1	1	1	0	1	0	0	1	0	0	0	0	0	0	0	0	1	1	41	0
1	1	1	0	0	0	0	1	0	0	0	0	0	0	0	0	1	1	41	0
1	1	1	0	0	0	0	1	0	0	0	0	0	0	0	0	1	1	41	0
1	1	0	0	0	0	0	1	0	0	0	0	0	0	0	0	1	1	41	0
1	1	1	0	0	0	0	1	0	0	0	0	0	0	0	0	1	1	41	0
1	1	1	1	1	0	0	1	0	0	0	0	0	0	0	0	1	1	41	0
1	1	0	0	0	0	0	0	0	1	0	0	0	0	0	0	1	1	41	1
1	1	1	0	0	0	0	0	0	1	0	0	0	0	0	0	0	1	41	1
1	1	0	0	0	0	0	0	1	0	0	0	0	0	0	0	0	1	41	1
1	1	0	0	1	0	0	0	1	0	0	0	0	0	0	0	1	1	41	1
1	1	0	0	1	0	0	0	1	0	0	0	0	0	0	0	1	1	41	1
1	1	0	0	0	0	0	0	1	0	0	0	0	0	0	0	1	1	41	1
1	1	0	0	0	0	0	0	1	0	0	0	0	0	0	0	1	1	41	1
1	1	1	0	0	0	0	0	1	0	0	0	0	0	0	0	1	1	41	1
1	1	1	0	0	0	0	0	1	0	0	0	0	0	0	0	1	1	41	1
1	1	0	0	0	0	0	0	1	0	0	0	0	0	0	0	1	1	41	1
1	1	0	0	0	0	0	0	1	0	0	0	0	0	0	0	1	1	41	1
1	1	0	0	0	0	0	0	1	0	0	0	0	0	0	0	1	1	41	1
1	1	0	0	0	0	0	0	1	0	0	0	0	0	0	0	1	1	41	1
1	1	0	0	0	0	0	0	1	0	0	0	0	0	0	0	1	1	41	1
1	1	0	0	0	0	0	0	1	0	0	0	0	0	0	0	1	1	41	1
1	1	0	0	0	0	0	0	1	0	0	0	0	0	0	0	0	1	41	1
1	1	0	0	0	0	0	0	1	0	0	0	0	0	0	0	1	1	41	1
1	1	0	0	1	0	0	0	1	0	0	0	0	0	0	0	1	1	41	1
1	1	0	0	0	0	0	0	1	0	0	0	0	0	0	0	1	1	41	1
1	1	1	0	0	0	0	0	1	0	0	0	0	0	0	0	1	1	41	1
1	1	1	0	0	0	0	0	1	0	0	0	0	0	0	0	1	1	41	1
1	1	1	0	0	0	0	0	1	0	0	0	0	0	0	0	1	1	41	1
1	1	0	0	0	0	0	0	1	0	0	0	0	0	0	0	1	1	41	1
1	1	0	0	0	0	0	0	1	0	0	0	0	0	0	0	0	1	41	1
1	1	0	0	0	0	0	0	1	0	0	0	0	0	0	0	1	1	41	1
1	1	0	0	0	0	0	0	1	0	0	0	0	0	0	0	1	1	41	1
1	1	1	0	1	0	0	0	1	0	0	0	0	0	0	0	1	1	41	1
1	1	1	0	0	0	0	0	1	0	0	0	0	0	0	0	1	1	41	1
1	1	1	0	0	0	0	0	1	0	0	0	0	0	0	0	1	1	41	1
1	1	1	0	1	0	0	0	1	0	0	0	0	0	0	0	1	1	41	1
1	1	0	0	0	0	0	0	1	0	0	0	0	0	0	0	1	1	41	1
1	1	0	0	0	0	0	0	1	0	0	0	0	0	0	0	1	1	41	1
1	1	1	0	0	0	0	0	1	0	0	0	0	0	0	0	0	1	41	1
1	1	0	0	0	0	0	0	1	0	0	0	0	0	0	0	0	1	41	1
1	1	1	0	0	0	0	0	1	0	0	0	0	0	0	0	1	1	41	1
1	1	1	0	0	0	0	0	1	0	0	0	0	0	0	0	1	1	41	1
1	1	1	1	1	1	0	0	1	0	0	0	0	0	0	0	1	1	41	1
1	1	1	1	0	0	0	0	1	0	0	0	0	0	0	0	1	1	41	1
1	1	0	1	0	0	0	0	1	0	0	0	0	0	0	0	1	1	41	1
1	1	1	0	1	0	0	0	1	0	0	0	0	0	0	0	1	1	41	1
1	1	0	0	0	0	0	1	0	0	0	0	0	0	0	0	1	1	41	1
1	1	0	0	0	0	0	1	0	0	0	0	0	0	0	0	1	1	41	1
1	1	0	0	0	0	0	1	0	0	0	0	0	0	0	0	1	1	41	1
1	1	0	1	0	0	0	1	0	0	0	0	0	0	0	0	1	1	41	1
1	1	1	0	0	0	0	1	0	0	0	0	0	0	0	0	1	1	41	1
1	1	0	0	0	0	0	1	0	0	0	0	0	0	0	0	1	1	41	1
1	1	0	0	0	0	0	1	0	0	0	0	0	0	0	0	1	1	41	1
1	1	1	0	0	0	0	1	0	0	0	0	0	0	0	0	1	1	41	1
1	1	0	0	0	0	0	1	0	0	0	0	0	0	0	0	1	1	41	1
1	1	1	0	1	0	0	1	0	0	0	0	0	0	0	0	1	1	41	1
1	1	1	0	0	0	0	1	0	0	0	0	0	0	0	0	0	1	41	1
1	1	0	0	0	0	0	1	0	0	0	0	0	0	0	0	0	1	41	1
1	1	0	0	0	0	0	1	0	0	0	0	0	0	0	0	1	1	41	1
1	1	1	0	0	0	0	1	0	0	0	0	0	0	0	0	1	1	41	1
1	0	0	0	0	0	0					0	0	0	0	0	1	1	41	0
1	0	0	0	0	0	0					0	0	0	0	0	1	1	41	0
1	0	0	0	0	0	0					0	0	0	0	0	1	1	41	0
1	0	1	0	1	0	0					0	0	0	0	0	1	1	41	0
1	0	0	0	0	0	0					1	0	0	0	0	1	1	41	0
1	0	1	0	0	0	0					0	0	0	0	0	1	1	41	0
1	0	0	0	0	0	0					0	0	0	0	0	0	1	41	0
1	0	1	0	0	0	0					0	0	0	0	0	1	1	41	0
1	0	1	0	1	0	0					0	0	0	0	0	1	1	41	0
1	0	0	0	1	0	0					0	0	0	0	0	1	1	41	0
1	0	1	0	0	0	0					0	0	0	0	0	1	1	41	0
1	0	0	0	0	0	0					0	0	0	0	0	0	0	41	0
1	0	1	0	0	0	0					0	0	0	0	0	1	1	41	0
1	0	1	0	0	1	0					0	0	0	0	0	0	1	41	0
1	0	1	0	1	0	0					0	0	0	0	0	1	1	41	0
1	0	0	0	0	0	0					0	0	0	0	0	1	1	41	1
1	0	1	0	0	0	0					0	0	0	0	0	1	1	41	1
1	0	0	0	0	0	0					0	0	0	0	0	1	1	41	1
1	0	1	0	1	0	0					0	0	0	0	0	1	1	41	1
1	0	0	0	0	0	0					0	0	0	0	0	0	1	41	1
1	1	0	0	0	0	0	0	0	0	1	0	0	0	0	0	1	1	42	0
1	1	1	1	0	0	0	0	0	0	1	0	0	0	0	0	1	1	42	0
1	1	1	0	0	0	0	0	0	1	0	0	0	0	0	0	1	1	42	0
1	1	0	0	1	0	0	0	1	0	0	0	0	0	0	0	1	1	42	0
1	1	1	0	0	0	0	0	1	0	0	0	0	0	0	0	1	1	42	0
1	1	1	1	0	0	0	0	1	0	0	0	0	0	0	0	1	1	42	0
1	1	1	0	0	0	0	0	1	0	0	0	0	0	0	0	1	1	42	0
1	1	1	0	0	1	0	0	1	0	0	0	0	0	0	0	1	1	42	0
1	1	0	0	0	0	0	1	0	0	0	0	0	0	1	0	1	1	42	0
1	1	0	0	0	0	0	1	0	0	0	0	0	0	1	0	0	1	42	0
1	1	0	0	0	0	0	1	0	0	0	0	0	0	1	0	1	1	42	0
1	1	1	0	0	0	0	1	0	0	0	0	0	0	1	0	0	1	42	0
1	1	0	0	0	0	0	1	0	0	0	0	0	0	1	0	0	1	42	0
1	1	0	0	0	0	0	1	0	0	0	0	0	0	0	0	1	1	42	0
1	1	1	0	0	0	0	1	0	0	0	0	0	0	0	0	1	1	42	0
1	1	1	0	0	0	0	1	0	0	0	0	0	0	0	0	1	1	42	0
1	1	0	0	0	0	0	1	0	0	0	0	0	0	0	0	1	1	42	0
1	1	0	0	0	0	0	1	0	0	0	0	0	0	0	0	1	1	42	0
1	1	0	0	0	0	0	1	0	0	0	0	0	0	0	0	1	1	42	0
1	1	0	0	0	0	0	1	0	0	0	0	0	0	0	0	0	1	42	0
1	1	0	0	0	0	0	1	0	0	0	0	0	0	0	0	1	1	42	0
1	1	0	0	0	0	0	1	0	0	0	0	0	0	0	0	1	1	42	0
1	1	0	0	0	0	0	1	0	0	0	0	0	0	0	0	0	1	42	0
1	1	1	0	0	0	0	1	0	0	0	0	0	0	0	0	1	1	42	0
1	1	1	0	0	0	0	1	0	0	0	0	0	0	0	0	1	1	42	0
1	1	0	0	0	0	0	1	0	0	0	0	0	0	0	0	0	1	42	0
1	1	0	0	0	0	0	1	0	0	0	0	0	0	0	0	0	1	42	0
1	1	0	0	0	0	0	1	0	0	0	0	0	0	0	0	1	1	42	0
1	1	0	0	0	0	0	1	0	0	0	0	0	0	0	0	1	1	42	0
1	1	0	0	0	0	0	1	0	0	0	0	0	0	0	0	1	1	42	0
1	1	0	0	0	0	0	1	0	0	0	0	0	0	0	0	1	1	42	0
1	1	0	0	0	0	0	1	0	0	0	0	0	0	0	0	1	1	42	0
1	1	1	0	0	0	0	1	0	0	0	0	0	0	0	0	0	1	42	0
1	1	0	0	1	0	0	1	0	0	0	0	0	0	0	0	1	1	42	0
1	1	1	0	0	0	0	1	0	0	0	0	0	0	0	0	1	1	42	0
1	1	1	0	0	0	0	1	0	0	0	0	0	0	0	0	1	1	42	0
1	1	1	0	0	0	0	1	0	0	0	0	0	0	0	0	1	1	42	0
1	1	1	0	0	0	0	1	0	0	0	0	0	0	0	0	1	1	42	0
1	1	0	0	0	0	0	1	0	0	0	0	0	0	0	0	1	1	42	0
1	1	0	0	0	0	0	1	0	0	0	0	0	0	0	0	1	1	42	0
1	1	1	0	0	0	0	1	0	0	0	0	0	0	0	0	1	1	42	0
1	1	0	0	1	0	0	1	0	0	0	0	0	0	0	0	1	1	42	0
1	1	0	0	1	0	0	1	0	0	0	0	0	0	0	0	1	1	42	0
1	1	0	0	1	0	0	1	0	0	0	0	0	0	0	0	1	1	42	0
1	1	0	0	0	1	0	1	0	0	0	0	0	0	0	0	1	1	42	0
1	1	1	0	0	0	0	1	0	0	0	0	0	0	0	0	1	1	42	0
1	1	0	0	0	0	0	1	0	0	0	0	0	0	0	0	0	1	42	0
1	1	0	0	0	0	0	1	0	0	0	0	0	0	0	0	1	1	42	0
1	1	0	0	0	0	0	1	0	0	0	0	0	0	0	0	1	1	42	0
1	1	1	0	0	0	0	1	0	0	0	0	0	0	0	0	1	1	42	0
1	1	0	0	0	0	0	1	0	0	0	0	0	0	0	0	0	1	42	0
1	1	1	0	0	0	0	1	0	0	0	0	0	0	0	0	1	1	42	0
1	1	0	0	1	0	0	1	0	0	0	0	0	0	0	0	1	1	42	0
1	1	1	0	0	0	0	1	0	0	0	0	0	0	0	1	1	1	42	0
1	1	1	0	0	0	0	1	0	0	0	0	0	0	0	1	1	1	42	0
1	1	1	0	0	0	0	1	0	0	0	0	0	0	0	0	1	1	42	0
1	1	1	0	0	0	0	1	0	0	0	0	0	0	0	0	1	1	42	0
1	1	1	0	0	0	0	1	0	0	0	0	0	0	0	0	1	1	42	0
1	1	1	0	1	0	0	1	0	0	0	0	0	0	0	0	1	0	42	0
1	1	1	0	0	0	0	1	0	0	0	0	0	0	0	0	0	0	42	0
1	1	1	0	0	0	0	1	0	0	0	0	0	0	0	0	1	1	42	0
1	1	1	0	0	0	0	1	0	0	0	0	0	0	0	0	1	1	42	0
1	1	0	0	0	0	0	1	0	0	0	0	0	0	0	0	0	1	42	0
1	1	1	0	0	1	0	1	0	0	0	0	0	0	0	0	1	1	42	0
1	1	0	0	1	0	0	1	0	0	0	0	0	0	0	0	1	1	42	0
1	1	1	0	0	0	0	1	0	0	0	0	0	0	0	0	1	1	42	0
1	1	0	0	1	0	0	1	0	0	0	0	0	0	0	0	0	1	42	0
1	1	1	0	0	0	0	1	0	0	0	0	0	0	0	0	1	1	42	0
1	1	1	1	0	1	0	1	0	0	0	0	0	0	0	0	1	1	42	0
1	1	1	1	0	0	0	0	0	0	1	1	0	0	0	0	1	1	42	1
1	1	1	0	0	0	0	0	0	1	0	0	0	0	1	0	0	1	42	1
1	1	0	0	0	0	0	0	0	1	0	0	0	0	0	0	0	1	42	1
1	1	1	0	0	1	0	0	0	1	0	0	0	0	0	0	1	1	42	1
1	1	0	1	0	0	0	0	0	1	0	0	0	0	0	0	1	1	42	1
1	1	1	0	1	0	0	0	0	1	0	0	0	0	0	0	1	1	42	1
1	1	0	0	1	0	0	0	0	1	0	0	0	0	0	0	1	1	42	1
1	1	0	1	0	0	0	0	1	0	0	0	0	0	1	0	1	1	42	1
1	1	0	0	0	0	0	0	1	0	0	0	0	0	0	0	1	1	42	1
1	1	0	0	0	0	0	0	1	0	0	0	0	0	0	0	0	1	42	1
1	1	0	0	0	0	0	0	1	0	0	0	0	0	0	0	1	1	42	1
1	1	0	0	0	0	0	0	1	0	0	0	0	0	0	0	1	1	42	1
1	1	0	0	1	0	0	0	1	0	0	0	0	0	0	0	1	1	42	1
1	1	0	0	1	0	0	0	1	0	0	0	0	0	0	0	1	1	42	1
1	1	1	0	0	0	0	0	1	0	0	0	0	0	0	0	1	1	42	1
1	1	0	0	0	0	0	0	1	0	0	0	0	0	0	0	1	1	42	1
1	1	0	0	0	0	0	0	1	0	0	0	0	0	0	0	1	1	42	1
1	1	0	1	0	0	0	0	1	0	0	0	0	0	0	0	0	1	42	1
1	1	1	0	0	0	0	0	1	0	0	0	0	0	0	0	1	1	42	1
1	1	1	0	0	0	0	0	1	0	0	0	0	0	0	0	1	1	42	1
1	1	1	0	0	0	0	0	1	0	0	0	0	0	0	0	1	1	42	1
1	1	1	0	0	0	0	0	1	0	0	0	0	0	0	0	1	1	42	1
1	1	0	1	0	1	0	0	1	0	0	0	0	0	0	0	1	1	42	1
1	1	0	0	0	1	0	0	1	0	0	0	0	0	0	0	1	1	42	1
1	1	1	0	1	0	0	0	1	0	0	0	0	0	0	0	1	1	42	1
1	1	1	0	1	0	0	0	1	0	0	0	0	0	0	0	1	1	42	1
1	1	0	0	0	0	0	0	1	0	0	0	0	0	0	0	0	0	42	1
1	1	0	1	0	0	0	0	1	0	0	0	0	0	0	0	1	0	42	1
1	1	0	1	0	0	0	0	1	0	0	0	0	0	0	0	0	1	42	1
1	1	1	0	0	0	0	0	1	0	0	0	0	0	0	0	1	1	42	1
1	1	0	0	0	0	0	0	1	0	0	0	0	0	0	0	1	1	42	1
1	1	0	1	0	1	0	0	1	0	0	0	0	0	0	0	1	1	42	1
1	1	0	0	0	0	0	0	1	0	0	0	0	0	0	0	0	1	42	1
1	1	1	0	0	0	0	0	1	0	0	0	0	0	0	0	1	1	42	1
1	1	1	0	1	0	0	0	1	0	0	0	0	0	0	0	1	0	42	1
1	1	1	0	0	0	0	0	1	0	0	0	0	0	0	0	1	1	42	1
1	1	0	0	1	0	0	0	1	0	0	0	0	0	0	0	1	1	42	1
1	1	0	0	1	0	0	0	1	0	0	0	0	0	0	0	1	1	42	1
1	1	1	0	1	0	0	0	1	0	0	0	0	0	0	0	1	1	42	1
1	1	1	0	0	0	0	0	1	0	0	0	0	0	0	0	1	1	42	1
1	1	1	0	0	0	0	0	1	0	0	0	0	0	0	0	1	1	42	1
1	1	1	0	0	0	0	0	1	0	0	0	0	1	0	0	1	1	42	1
1	1	1	0	0	0	0	0	1	0	0	1	0	0	0	0	1	1	42	1
1	1	1	0	0	0	0	1	0	0	0	0	0	0	1	0	1	1	42	1
1	1	1	0	0	0	0	1	0	0	0	0	0	0	1	0	1	1	42	1
1	1	0	0	0	0	0	1	0	0	0	0	0	0	0	0	1	1	42	1
1	1	0	0	0	0	0	1	0	0	0	0	0	0	0	0	1	1	42	1
1	1	0	0	1	0	0	1	0	0	0	0	0	0	0	0	1	1	42	1
1	1	0	0	1	0	0	1	0	0	0	0	0	0	0	0	1	1	42	1
1	1	1	0	0	0	0	1	0	0	0	0	0	0	0	0	0	1	42	1
1	1	1	0	0	0	0	1	0	0	0	0	0	0	0	0	1	1	42	1
1	1	0	0	0	0	0	1	0	0	0	0	0	0	0	0	1	1	42	1
1	1	1	0	0	0	0	1	0	0	0	0	0	0	0	0	1	1	42	1
1	1	1	0	0	0	0	1	0	0	0	0	0	0	0	0	1	1	42	1
1	1	0	0	0	0	0	1	0	0	0	0	0	0	0	0	1	1	42	1
1	1	1	0	0	1	0	1	0	0	0	0	0	0	0	0	1	1	42	1
1	1	1	0	0	0	0	1	0	0	0	0	0	0	0	0	0	1	42	1
1	0	1	0	0	0	0					0	0	0	0	0	1	1	42	0
1	0	0	0	0	0	0					0	0	0	0	0	1	1	42	0
1	0	0	0	0	0	0					0	0	0	0	0	0	1	42	0
1	0	0	0	0	1	0					0	0	0	0	0	0	0	42	0
1	0	1	0	0	0	0					0	0	0	0	0	0	1	42	0
1	0	0	0	0	1	0					1	1	0	0	0	0	1	42	1
1	0	0	0	0	0	0					0	0	0	0	0	0	1	42	1
1	0	0	0	0	0	0					0	0	0	0	0	0	1	42	1
1	0	0	0	0	0	0					0	0	0	0	0	0	1	42	1
1	0	0	0	0	0	0					0	0	0	0	0	0	1	42	1
1	0	1	0	0	0	0					0	0	0	0	0	1	1	42	1
1	0	1	0	0	0	0					0	0	0	0	0	1	1	42	1
1	0	0	0	0	0	0					0	0	0	0	0	1	1	42	1
1	0	0	0	0	0	0					0	0	0	0	0	1	1	42	1
1	0	1	0	0	0	0					0	0	0	0	0	1	0	42	1
1	0	0	0	1	0	0					0	0	0	0	0	1	1	42	1
1	0	0	1	0	0	0					0	0	0	0	0	1	1	42	1
1	0	1	0	0	0	0					0	0	0	0	0	0	1	42	1
1	0	0	0	0	0	0					0	0	0	0	0	1	1	42	1
1	0	0	0	0	0	0					1	0	0	0	0	1	1	42	1
1	1	0	0	0	0	0	0	0	0	1	0	0	0	0	0	0	1	43	0
1	1	1	0	1	0	0	0	0	0	1	0	0	0	0	0	1	0	43	0
1	1	1	1	0	1	0	0	0	0	1	0	0	0	0	0	1	1	43	0
1	1	0	0	0	0	0	0	0	1	0	0	0	0	0	0	1	1	43	0
1	1	0	0	0	0	0	0	1	0	0	0	0	0	0	0	1	1	43	0
1	1	1	0	0	0	0	0	1	0	0	0	0	0	0	0	1	1	43	0
1	1	0	0	0	0	0	0	1	0	0	0	0	0	0	0	1	1	43	0
1	1	0	0	0	0	0	0	1	0	0	0	0	0	0	0	1	1	43	0
1	1	0	0	0	0	0	0	1	0	0	0	0	0	0	0	1	1	43	0
1	1	1	0	0	0	0	0	1	0	0	0	0	0	0	0	1	1	43	0
1	1	0	0	0	0	0	0	1	0	0	0	0	0	0	0	1	1	43	0
1	1	0	0	1	0	0	0	1	0	0	0	0	0	0	0	1	1	43	0
1	1	0	0	0	0	0	0	1	0	0	0	0	0	0	0	1	1	43	0
1	1	1	0	1	0	0	0	1	0	0	1	0	0	0	0	1	1	43	0
1	1	0	0	0	0	0	0	1	0	0	0	0	0	0	0	0	1	43	0
1	1	0	0	0	0	0	0	1	0	0	0	0	0	0	0	1	1	43	0
1	1	0	0	0	0	0	0	1	0	0	0	0	0	0	0	1	1	43	0
1	1	0	0	1	0	0	0	1	0	0	0	0	0	0	0	1	1	43	0
1	1	0	0	0	0	0	1	0	0	0	0	0	0	0	0	1	1	43	0
1	1	0	0	0	0	0	1	0	0	0	0	0	0	0	0	1	1	43	0
1	1	0	0	0	0	0	1	0	0	0	0	0	0	0	0	1	1	43	0
1	1	0	0	0	0	0	1	0	0	0	0	0	0	0	0	1	1	43	0
1	1	0	0	0	0	0	1	0	0	0	0	0	0	0	0	0	1	43	0
1	1	0	0	0	0	0	1	0	0	0	0	0	0	0	0	1	1	43	0
1	1	0	0	1	0	0	1	0	0	0	0	0	0	0	0	1	1	43	0
1	1	0	0	1	0	0	1	0	0	0	0	0	0	0	0	1	1	43	0
1	1	0	0	0	0	0	1	0	0	0	0	0	0	0	0	1	1	43	0
1	1	1	0	0	0	0	1	0	0	0	0	0	0	0	0	1	1	43	0
1	1	1	0	0	0	0	1	0	0	0	0	0	0	0	0	1	1	43	0
1	1	0	0	0	0	0	1	0	0	0	0	0	0	0	0	1	1	43	0
1	1	1	0	0	0	0	1	0	0	0	0	0	0	0	0	1	1	43	0
1	1	1	0	0	0	0	1	0	0	0	0	0	0	0	0	1	1	43	0
1	1	0	0	0	0	0	1	0	0	0	0	0	0	0	0	1	1	43	0
1	1	0	0	0	0	0	1	0	0	0	0	0	0	0	0	0	1	43	0
1	1	0	0	1	0	0	1	0	0	0	0	0	0	0	0	1	1	43	0
1	1	1	0	0	0	0	1	0	0	0	0	0	0	0	0	0	1	43	0
1	1	0	0	0	0	0	1	0	0	0	0	0	0	0	0	1	1	43	0
1	1	0	0	0	0	0	1	0	0	0	0	0	0	0	0	1	1	43	0
1	1	0	0	0	0	0	1	0	0	0	0	0	0	0	0	0	1	43	0
1	1	0	0	1	0	0	1	0	0	0	0	0	0	0	0	1	1	43	0
1	1	0	0	1	0	0	1	0	0	0	0	0	0	0	0	1	1	43	0
1	1	0	1	0	0	0	1	0	0	0	0	0	0	0	0	1	1	43	0
1	1	0	0	0	0	0	1	0	0	0	0	0	0	0	0	1	1	43	0
1	1	0	0	0	0	0	1	0	0	0	0	0	0	0	0	1	1	43	0
1	1	1	0	0	0	0	1	0	0	0	0	0	0	0	0	1	0	43	0
1	1	1	1	0	0	0	1	0	0	0	0	0	0	0	0	0	1	43	0
1	1	0	0	0	0	0	1	0	0	0	0	0	0	0	0	1	1	43	0
1	1	0	0	0	0	0	1	0	0	0	0	0	0	0	0	0	1	43	0
1	1	0	0	0	0	0	1	0	0	0	0	0	0	0	0	1	1	43	0
1	1	1	0	0	0	0	1	0	0	0	0	0	0	0	0	1	1	43	0
1	1	1	0	0	0	0	1	0	0	0	0	0	0	0	0	1	1	43	0
1	1	1	0	0	0	0	1	0	0	0	0	0	0	0	0	1	1	43	0
1	1	0	0	0	0	0	1	0	0	0	0	0	0	0	0	1	1	43	0
1	1	1	0	0	1	0	1	0	0	0	0	0	0	0	0	1	1	43	0
1	1	0	0	0	1	0	1	0	0	0	0	0	0	0	0	0	1	43	0
1	1	1	0	0	0	0	1	0	0	0	0	0	0	0	0	1	1	43	0
1	1	1	0	1	0	0	1	0	0	0	0	0	0	0	0	1	1	43	0
1	1	0	0	0	0	0	1	0	0	0	0	0	0	0	0	1	1	43	0
1	1	0	0	0	0	0	1	0	0	0	0	0	0	0	0	1	1	43	0
1	1	0	0	0	0	0	1	0	0	0	0	0	0	0	0	0	1	43	0
1	1	1	0	0	0	0	1	0	0	0	0	0	0	0	0	1	1	43	0
1	1	1	0	0	0	0	1	0	0	0	0	0	0	0	1	1	1	43	0
1	1	0	0	0	0	0	1	0	0	0	0	0	0	0	0	0	1	43	0
1	1	0	0	0	0	0	1	0	0	0	0	0	0	0	0	1	1	43	0
1	1	1	0	0	0	0	1	0	0	0	0	0	0	0	0	1	1	43	0
1	1	1	0	0	0	0	1	0	0	0	0	0	0	0	0	1	1	43	0
1	1	1	0	0	0	0	1	0	0	0	0	0	0	0	0	0	1	43	0
1	1	1	0	0	0	0	1	0	0	0	0	0	0	0	0	1	1	43	0
1	1	0	0	1	0	0	1	0	0	0	0	0	0	0	0	1	1	43	0
1	1	1	0	0	0	0	1	0	0	0	0	0	0	0	0	1	1	43	0
1	1	1	0	0	0	0	1	0	0	0	0	0	0	0	0	1	1	43	0
1	1	0	0	0	0	0	1	0	0	0	0	0	0	0	0	1	1	43	0
1	1	1	0	1	0	0	1	0	0	0	0	0	0	0	0	0	1	43	0
1	1	0	0	1	0	0	1	0	0	0	0	0	0	0	0	1	1	43	0
1	1	1	0	1	0	0	1	0	0	0	0	0	0	0	0	1	1	43	0
1	1	1	0	0	0	0	1	0	0	0	0	0	0	0	0	1	1	43	0
1	1	1	0	0	0	0	1	0	0	0	0	0	0	0	0	1	1	43	0
1	1	1	1	0	1	0	1	0	0	0	0	0	1	0	0	0	1	43	0
1	1	0	0	0	0	0	0	0	0	1	0	0	0	0	0	1	1	43	1
1	1	0	1	0	0	0	0	0	1	0	0	0	0	1	0	1	1	43	1
1	1	0	0	0	0	0	0	0	1	0	0	0	0	0	0	1	1	43	1
1	1	0	0	0	0	0	0	0	1	0	0	0	0	0	0	1	1	43	1
1	1	1	0	1	0	0	0	0	1	0	0	0	0	0	0	1	1	43	1
1	1	1	0	0	0	0	0	0	1	0	0	0	0	0	0	1	1	43	1
1	1	0	0	0	0	0	0	1	0	0	0	0	0	0	0	1	1	43	1
1	1	0	0	0	0	0	0	1	0	0	0	0	0	0	0	1	1	43	1
1	1	0	0	0	0	0	0	1	0	0	0	0	0	0	0	1	1	43	1
1	1	0	0	1	0	0	0	1	0	0	0	0	0	0	0	1	1	43	1
1	1	0	0	0	0	0	0	1	0	0	0	0	0	0	0	1	1	43	1
1	1	1	0	0	0	0	0	1	0	0	0	0	0	0	0	1	1	43	1
1	1	1	0	0	0	0	0	1	0	0	0	0	0	0	0	1	1	43	1
1	1	1	0	0	0	0	0	1	0	0	0	0	0	0	0	1	1	43	1
1	1	0	0	0	0	0	0	1	0	0	0	0	0	0	0	1	1	43	1
1	1	0	0	0	0	0	0	1	0	0	0	0	0	0	0	1	1	43	1
1	1	0	0	0	0	0	0	1	0	0	0	0	0	0	0	1	0	43	1
1	1	0	0	0	0	0	0	1	0	0	0	0	0	0	0	1	1	43	1
1	1	0	0	0	0	0	0	1	0	0	0	0	0	0	0	1	1	43	1
1	1	0	0	0	0	0	0	1	0	0	0	0	0	0	0	1	1	43	1
1	1	0	0	0	0	0	0	1	0	0	0	1	0	0	0	1	1	43	1
1	1	0	0	1	0	0	0	1	0	0	0	0	0	0	0	1	1	43	1
1	1	0	0	0	0	0	0	1	0	0	0	0	0	0	0	1	1	43	1
1	1	1	0	0	0	0	0	1	0	0	0	0	0	0	0	1	1	43	1
1	1	0	1	0	0	0	0	1	0	0	0	0	0	0	0	1	1	43	1
1	1	1	0	0	0	0	0	1	0	0	0	0	0	0	0	0	1	43	1
1	1	1	0	0	0	0	0	1	0	0	0	0	0	0	0	1	1	43	1
1	1	1	0	0	0	0	0	1	0	0	0	0	0	0	0	1	1	43	1
1	1	0	0	0	0	0	0	1	0	0	0	0	0	0	0	1	1	43	1
1	1	1	0	0	0	0	0	1	0	0	0	0	0	0	0	1	1	43	1
1	1	0	1	0	0	0	0	1	0	0	0	0	0	0	0	0	1	43	1
1	1	1	0	1	0	0	0	1	0	0	0	0	0	0	0	1	1	43	1
1	1	0	0	0	0	0	0	1	0	0	0	0	0	0	0	1	0	43	1
1	1	1	0	0	0	0	0	1	0	0	0	0	0	0	0	1	1	43	1
1	1	1	0	0	0	0	0	1	0	0	0	0	0	0	0	1	0	43	1
1	1	1	0	0	1	0	0	1	0	0	0	0	0	0	0	1	1	43	1
1	1	0	0	0	0	0	0	1	0	0	0	0	0	0	0	1	1	43	1
1	1	0	0	1	0	0	0	1	0	0	0	0	0	0	0	1	1	43	1
1	1	0	1	0	1	0	0	1	0	0	0	0	0	0	0	1	1	43	1
1	1	0	0	0	1	0	0	1	0	0	0	0	0	0	0	1	1	43	1
1	1	0	0	0	0	0	0	1	0	0	0	0	0	0	0	1	1	43	1
1	1	0	0	0	1	0	0	1	0	0	0	0	0	0	0	1	1	43	1
1	1	0	0	1	0	0	0	1	0	0	0	0	0	0	0	1	1	43	1
1	1	1	0	0	0	0	0	1	0	0	0	0	0	0	0	1	1	43	1
1	1	1	0	1	0	0	0	1	0	0	0	0	0	0	0	1	1	43	1
1	1	1	0	1	0	0	0	1	0	0	0	0	0	0	0	1	1	43	1
1	1	1	0	1	0	0	0	1	0	0	0	0	0	0	0	0	1	43	1
1	1	1	0	0	0	0	0	1	0	0	0	0	0	0	0	1	1	43	1
1	1	0	0	0	0	0	1	0	0	0	0	0	0	0	0	1	1	43	1
1	1	0	0	0	0	0	1	0	0	0	0	0	0	0	0	1	1	43	1
1	1	0	0	0	0	0	1	0	0	0	0	0	0	0	0	0	1	43	1
1	1	1	0	0	0	0	1	0	0	0	0	0	0	0	0	0	1	43	1
1	1	0	0	0	0	0	1	0	0	0	0	0	0	0	0	0	1	43	1
1	1	0	0	0	0	0	1	0	0	0	0	0	0	0	0	1	1	43	1
1	1	0	0	0	0	0	1	0	0	0	0	0	0	0	0	1	1	43	1
1	1	1	0	0	0	0	1	0	0	0	0	0	0	0	0	1	1	43	1
1	1	0	0	1	0	0	1	0	0	0	0	0	0	0	0	1	1	43	1
1	1	1	0	0	0	0	1	0	0	0	0	0	0	0	0	1	1	43	1
1	0	1	0	0	0	0					0	0	0	0	0	1	1	43	0
1	0	0	0	0	0	0					0	0	0	0	0	1	1	43	0
1	0	0	0	0	0	0					0	0	0	0	0	0	1	43	0
1	0	1	0	0	0	0					0	0	0	0	0	1	1	43	0
1	0	0	1	0	0	0					0	0	0	0	0	0	1	43	0
1	0	1	0	0	0	0					0	0	0	0	0	1	1	43	0
1	0	0	0	1	0	0					0	0	0	0	0	1	1	43	0
1	0	1	1	1	1	0					0	0	0	0	0	1	1	43	0
1	0	0	0	0	0	0					0	0	0	1	0	1	1	43	1
1	0	0	0	1	0	0					0	0	0	0	0	1	1	43	1
1	0	1	0	0	0	0					0	0	0	0	0	0	0	43	1
1	0	1	0	0	0	0					0	0	0	0	0	1	1	43	1
1	0	1	0	1	0	0					0	0	0	0	0	1	1	43	1
1	0	0	0	1	0	0					0	0	0	0	0	0	1	43	1
1	1	0	0	0	0	0	0	0	0	1	0	0	0	0	0	1	1	44	0
1	1	0	0	0	1	0	0	0	0	1	0	0	0	0	0	1	1	44	0
1	1	0	0	0	0	0	0	0	0	1	0	0	0	0	0	1	1	44	0
1	1	1	0	1	0	0	0	0	0	1	0	0	0	0	0	1	1	44	0
1	1	1	0	0	0	0	0	0	0	1	0	0	0	0	0	1	1	44	0
1	1	0	0	1	0	0	0	0	1	0	0	0	0	0	0	0	1	44	0
1	1	0	0	0	0	0	0	1	0	0	0	0	0	0	0	1	1	44	0
1	1	0	0	0	0	0	0	1	0	0	0	0	0	0	0	1	0	44	0
1	1	0	0	0	0	0	0	1	0	0	0	0	0	0	0	1	1	44	0
1	1	0	0	0	0	0	0	1	0	0	0	0	0	0	0	1	1	44	0
1	1	1	0	0	0	0	0	1	0	0	0	0	0	0	0	1	1	44	0
1	1	0	0	0	0	0	0	1	0	0	0	0	0	0	0	1	1	44	0
1	1	0	0	0	0	0	0	1	0	0	0	0	0	0	0	1	1	44	0
1	1	0	0	0	0	0	0	1	0	0	0	0	0	0	0	1	1	44	0
1	1	1	0	1	0	0	0	1	0	0	0	0	0	0	0	1	1	44	0
1	1	0	0	1	0	0	0	1	0	0	0	0	0	0	0	1	1	44	0
1	1	1	0	1	0	0	0	1	0	0	0	0	0	0	0	1	1	44	0
1	1	1	0	0	0	0	0	1	0	0	0	0	0	0	0	1	1	44	0
1	1	1	0	0	0	0	0	1	0	0	0	0	0	0	0	1	1	44	0
1	1	0	0	1	0	0	0	1	0	0	0	0	0	0	0	1	1	44	0
1	1	1	0	0	0	0	0	1	0	0	0	0	0	0	0	1	1	44	0
1	1	0	0	0	0	0	0	1	0	0	0	0	0	0	0	1	1	44	0
1	1	1	0	0	0	0	0	1	0	0	0	0	0	0	0	1	1	44	0
1	1	0	0	0	0	0	0	1	0	0	0	0	0	0	0	1	1	44	0
1	1	1	1	1	0	0	0	1	0	0	0	0	0	0	0	0	1	44	0
1	1	1	0	1	0	0	1	0	0	0	0	0	0	1	0	1	1	44	0
1	1	0	0	0	0	0	1	0	0	0	0	0	0	0	0	1	1	44	0
1	1	0	0	0	0	0	1	0	0	0	0	0	0	0	0	1	1	44	0
1	1	0	0	0	0	0	1	0	0	0	0	0	0	0	0	1	1	44	0
1	1	1	0	0	0	0	1	0	0	0	0	0	0	0	0	0	1	44	0
1	1	0	0	0	0	0	1	0	0	0	0	0	0	0	0	1	1	44	0
1	1	0	0	1	0	0	1	0	0	0	0	0	0	0	0	1	1	44	0
1	1	0	0	0	0	0	1	0	0	0	0	0	0	0	0	1	1	44	0
1	1	0	0	0	0	0	1	0	0	0	0	0	0	0	0	1	1	44	0
1	1	0	0	0	0	0	1	0	0	0	0	0	0	0	0	1	0	44	0
1	1	1	0	0	0	0	1	0	0	0	0	0	0	0	0	1	1	44	0
1	1	1	0	0	0	0	1	0	0	0	0	0	0	0	0	1	1	44	0
1	1	0	0	0	0	0	1	0	0	0	0	0	0	0	0	1	0	44	0
1	1	0	0	0	0	0	1	0	0	0	0	0	0	0	0	0	1	44	0
1	1	0	0	0	0	0	1	0	0	0	0	0	0	0	0	1	1	44	0
1	1	1	0	0	0	0	1	0	0	0	0	0	0	0	0	0	1	44	0
1	1	1	0	0	0	0	1	0	0	0	0	0	0	0	0	1	1	44	0
1	1	0	0	0	0	0	1	0	0	0	0	0	0	0	0	0	1	44	0
1	1	1	0	1	0	0	1	0	0	0	0	0	0	0	0	1	1	44	0
1	1	1	0	1	0	0	1	0	0	0	0	0	0	0	0	1	1	44	0
1	1	1	0	1	0	0	1	0	0	0	0	0	0	0	0	1	1	44	0
1	1	0	0	1	0	0	1	0	0	0	0	0	0	0	0	1	1	44	0
1	1	0	0	0	0	0	1	0	0	0	0	0	0	0	0	1	1	44	0
1	1	0	0	0	0	0	1	0	0	0	0	0	0	0	0	0	1	44	0
1	1	0	0	0	0	0	1	0	0	0	0	0	0	0	0	1	1	44	0
1	1	1	0	0	0	0	1	0	0	0	0	0	0	0	0	1	1	44	0
1	1	1	0	0	0	0	1	0	0	0	0	0	0	0	0	1	1	44	0
1	1	1	0	0	0	0	1	0	0	0	0	0	0	0	0	1	1	44	0
1	1	1	0	0	0	0	1	0	0	0	0	0	0	0	0	1	1	44	0
1	1	0	0	1	0	0	1	0	0	0	0	0	0	0	0	1	1	44	0
1	1	0	0	1	0	0	1	0	0	0	0	0	0	0	0	1	1	44	0
1	1	1	0	0	0	0	1	0	0	0	0	0	0	0	0	1	1	44	0
1	1	0	0	0	0	0	1	0	0	0	0	0	0	0	0	0	1	44	0
1	1	0	0	0	0	0	1	0	0	0	0	0	0	0	0	1	1	44	0
1	1	0	0	0	0	0	1	0	0	0	0	0	0	0	0	1	1	44	0
1	1	0	0	0	0	0	1	0	0	0	0	0	0	0	0	1	1	44	0
1	1	0	0	0	0	0	1	0	0	0	0	0	0	0	0	1	1	44	0
1	1	1	0	0	1	0	1	0	0	0	0	0	0	0	0	1	1	44	0
1	1	0	0	1	0	0	1	0	0	0	0	0	0	0	0	1	1	44	0
1	1	0	0	0	1	0	1	0	0	0	0	0	0	0	0	1	1	44	0
1	1	1	0	0	0	0	1	0	0	0	0	0	0	0	0	1	1	44	0
1	1	0	0	0	0	0	1	0	0	0	0	0	0	0	0	1	1	44	0
1	1	1	0	0	0	0	1	0	0	0	0	0	0	0	0	1	1	44	0
1	1	0	0	1	0	0	1	0	0	0	0	0	0	0	0	1	1	44	0
1	1	1	0	0	0	0	1	0	0	0	0	0	0	0	0	1	1	44	0
1	1	0	0	0	0	0	1	0	0	0	0	0	0	0	0	0	1	44	0
1	1	1	0	0	0	0	1	0	0	0	0	0	0	0	0	0	1	44	0
1	1	1	0	0	0	0	1	0	0	0	0	0	0	0	0	1	1	44	0
1	1	1	0	0	0	0	1	0	0	0	0	0	0	0	0	1	1	44	0
1	1	1	0	0	0	0	1	0	0	0	0	0	0	0	0	0	1	44	0
1	1	0	0	0	0	0	1	0	0	0	0	1	0	0	0	1	1	44	0
1	1	1	0	1	0	0	1	0	0	0	0	0	0	0	0	1	0	44	0
1	1	1	0	1	0	0	1	0	0	0	0	0	0	0	0	1	1	44	0
1	1	1	0	1	0	0	1	0	0	0	0	0	0	0	0	1	0	44	0
1	1	1	0	0	1	0	1	0	0	0	0	0	0	0	0	1	1	44	0
1	1	1	0	0	1	0	1	0	0	0	0	0	0	0	0	1	0	44	0
1	1	1	0	0	0	0	1	0	0	0	0	0	0	0	0	0	1	44	0
1	1	1	0	0	0	0	1	0	0	0	0	0	0	0	0	1	1	44	0
1	1	1	0	0	0	0	1	0	0	0	0	0	0	0	0	1	1	44	0
1	1	1	0	1	0	0	1	0	0	0	0	0	0	0	0	1	1	44	0
1	1	0	0	0	0	0	1	0	0	0	0	0	0	0	0	1	1	44	0
1	1	1	0	1	0	0	1	0	0	0	0	0	0	0	0	1	1	44	0
1	1	0	1	0	1	0	1	0	0	0	0	0	0	0	0	1	1	44	0
1	1	1	0	1	0	0	1	0	0	0	0	0	0	0	0	1	1	44	0
1	1	1	0	1	0	0	1	0	0	0	0	0	0	0	0	1	1	44	0
1	1	0	0	0	0	0	1	0	0	0	0	0	0	0	0	0	1	44	0
1	1	0	0	1	0	0	1	0	0	0	0	0	0	0	0	1	1	44	0
1	1	1	0	0	0	0	1	0	0	0	0	0	0	0	0	1	1	44	0
1	1	1	0	0	0	0	1	0	0	0	0	0	1	0	0	1	1	44	0
1	1	0	0	1	0	0	0	1	0	0	0	0	0	1	0	1	1	44	1
1	1	0	0	0	0	0	0	1	0	0	0	0	0	0	0	1	1	44	1
1	1	0	0	0	0	0	0	1	0	0	0	0	0	0	0	1	1	44	1
1	1	0	0	0	0	0	0	1	0	0	0	0	0	0	0	1	1	44	1
1	1	0	0	0	0	0	0	1	0	0	0	0	0	0	0	1	1	44	1
1	1	0	0	0	0	0	0	1	0	0	0	0	0	0	0	1	1	44	1
1	1	0	0	0	0	0	0	1	0	0	0	0	0	0	0	1	1	44	1
1	1	0	0	1	0	0	0	1	0	0	0	0	0	0	0	1	0	44	1
1	1	0	0	1	0	0	0	1	0	0	0	0	0	0	0	1	1	44	1
1	1	1	0	0	0	0	0	1	0	0	0	0	0	0	0	1	1	44	1
1	1	1	0	0	0	0	0	1	0	0	0	0	0	0	0	0	1	44	1
1	1	1	0	0	0	0	0	1	0	0	0	0	0	0	0	1	1	44	1
1	1	1	0	0	0	0	0	1	0	0	0	0	0	0	0	1	1	44	1
1	1	1	0	0	0	0	0	1	0	0	0	0	0	0	0	1	1	44	1
1	1	0	0	0	0	0	0	1	0	0	0	0	0	0	0	0	1	44	1
1	1	0	0	0	0	0	0	1	0	0	0	0	0	0	0	1	0	44	1
1	1	0	0	1	0	0	0	1	0	0	0	0	0	0	0	1	0	44	1
1	1	1	0	0	0	0	0	1	0	0	0	0	0	0	0	1	1	44	1
1	1	1	0	0	0	0	0	1	0	0	0	0	0	0	0	0	1	44	1
1	1	1	0	0	0	0	0	1	0	0	0	0	0	0	0	1	1	44	1
1	1	1	0	0	0	0	0	1	0	0	0	0	0	0	0	1	1	44	1
1	1	0	0	0	0	0	0	1	0	0	0	0	0	0	0	1	1	44	1
1	1	1	0	0	0	0	0	1	0	0	0	0	0	0	0	1	1	44	1
1	1	0	0	0	0	0	0	1	0	0	0	0	0	0	0	1	1	44	1
1	1	0	0	1	0	0	0	1	0	0	0	0	0	0	0	1	1	44	1
1	1	1	0	1	0	0	0	1	0	0	0	0	0	0	0	0	1	44	1
1	1	1	0	1	0	0	0	1	0	0	0	0	0	0	0	1	1	44	1
1	1	1	0	0	0	0	0	1	0	0	1	0	0	0	0	1	1	44	1
1	1	1	1	0	0	0	0	1	0	0	0	0	0	0	0	1	0	44	1
1	1	1	0	0	0	0	0	1	0	0	0	0	0	0	0	1	1	44	1
1	1	1	0	0	0	0	0	1	0	0	0	0	0	0	0	1	1	44	1
1	1	0	0	1	0	0	0	1	0	0	0	0	0	0	0	1	1	44	1
1	1	1	0	0	0	0	0	1	0	0	0	0	0	0	0	0	1	44	1
1	1	1	0	1	0	0	0	1	0	0	1	0	0	0	0	1	1	44	1
1	1	1	0	0	1	0	0	1	0	0	0	0	0	0	0	1	1	44	1
1	1	1	0	1	0	0	0	1	0	0	0	0	0	0	0	1	0	44	1
1	1	1	0	0	0	0	0	1	0	0	0	0	0	0	0	1	1	44	1
1	1	1	0	0	0	0	0	1	0	0	0	0	0	0	0	1	1	44	1
1	1	0	0	1	0	0	0	1	0	0	0	0	0	0	0	1	1	44	1
1	1	0	0	1	0	0	0	1	0	0	0	0	0	0	0	1	1	44	1
1	1	1	0	1	0	0	0	1	0	0	0	0	0	0	0	1	1	44	1
1	1	0	0	0	0	0	1	0	0	0	0	0	0	0	0	1	1	44	1
1	1	0	0	0	0	0	1	0	0	0	0	0	0	0	0	1	1	44	1
1	1	0	0	0	0	0	1	0	0	0	0	0	0	0	0	1	1	44	1
1	1	0	0	0	0	0	1	0	0	0	0	0	0	0	0	1	1	44	1
1	1	0	0	1	0	0	1	0	0	0	0	0	0	0	0	1	1	44	1
1	1	1	0	0	0	0	1	0	0	0	0	0	0	0	0	1	1	44	1
1	1	0	0	1	0	0	1	0	0	0	0	0	0	0	0	1	1	44	1
1	1	0	0	0	0	0	1	0	0	0	0	0	1	0	0	0	1	44	1
1	1	0	0	0	0	0	1	0	0	0	0	0	0	0	0	1	1	44	1
1	1	1	0	0	0	0	1	0	0	0	0	0	0	0	0	1	1	44	1
1	1	1	0	0	0	0	1	0	0	0	0	0	0	0	0	1	1	44	1
1	0	0	0	0	0	0					0	0	0	0	0	1	1	44	0
1	0	1	0	0	0	0					0	0	0	0	0	1	1	44	0
1	0	0	0	0	0	0					0	0	0	0	0	0	1	44	0
1	0	1	0	0	0	0					0	0	0	0	0	1	1	44	0
1	0	0	0	0	0	0					0	0	0	0	0	1	1	44	0
1	0	1	0	0	0	0					0	0	0	0	0	1	1	44	0
1	0	0	0	1	0	0					0	0	0	0	0	1	1	44	0
1	0	1	0	0	0	0					0	0	0	0	0	1	1	44	0
1	0	1	0	0	0	0					0	0	0	0	0	1	1	44	0
1	0	0	0	0	0	0					0	0	0	0	0	1	1	44	1
1	0	0	0	1	0	0					0	0	0	0	0	1	1	44	1
1	0	1	0	0	0	0					0	0	0	0	0	1	1	44	1
1	0	0	0	0	0	0					0	0	0	0	0	1	1	44	1
1	0	0	0	0	0	0					0	0	0	0	0	1	1	44	1
1	0	1	0	1	0	0					0	0	0	0	0	1	0	44	1
1	0	0	0	1	0	0					0	0	0	0	0	1	1	44	1
1	0	1	0	0	0	0					0	0	0	0	0	1	1	44	1
1	0	1	0	0	0	0					0	0	0	0	0	1	1	44	1
1	0	1	0	0	0	0					0	0	0	0	0	0	0	44	1
1	0	0	0	1	0	0					0	0	0	0	0	1	1	44	1
1	0	0	0	1	0	0					0	0	0	0	0	1	1	44	1
1	0	0	1	0	0	0					0	0	0	0	0	0	1	44	1
1	0	1	1	1	0	0					0	0	0	0	0	1	1	44	1
1	0	1	0	0	0	0					0	0	0	0	0	0	1	44	1
1	1	0	0	0	0	0	0	0	0	1	0	0	0	0	0	1	1	45	0
1	1	0	0	1	1	0	0	0	0	1	1	0	0	0	0	0	1	45	0
1	1	1	0	0	0	0	0	0	1	0	0	0	0	0	0	0	1	45	0
1	1	0	0	0	0	0	0	0	1	0	0	0	0	0	0	0	1	45	0
1	1	1	0	1	0	0	0	0	1	0	0	0	0	0	0	0	1	45	0
1	1	1	0	0	0	0	0	1	0	0	0	0	0	1	0	0	1	45	0
1	1	1	1	0	1	0	0	1	0	0	0	0	0	1	0	1	1	45	0
1	1	0	0	0	0	0	0	1	0	0	0	0	0	0	0	1	1	45	0
1	1	0	0	0	0	0	0	1	0	0	0	0	0	0	0	0	0	45	0
1	1	0	0	1	0	0	0	1	0	0	0	0	0	0	0	1	1	45	0
1	1	0	0	0	0	0	0	1	0	0	0	0	0	0	0	1	1	45	0
1	1	0	0	0	0	0	0	1	0	0	0	0	0	0	0	0	1	45	0
1	1	0	0	0	0	0	0	1	0	0	0	0	0	0	0	1	1	45	0
1	1	1	0	0	0	0	0	1	0	0	0	0	0	0	0	1	1	45	0
1	1	0	0	0	0	0	0	1	0	0	0	0	0	0	0	1	1	45	0
1	1	1	0	1	0	0	0	1	0	0	0	0	0	0	0	1	1	45	0
1	1	0	0	0	0	0	0	1	0	0	0	0	0	0	0	1	1	45	0
1	1	1	0	0	0	0	0	1	0	0	0	0	0	0	0	1	1	45	0
1	1	0	0	0	0	0	0	1	0	0	0	0	0	0	0	1	1	45	0
1	1	1	0	1	0	0	0	1	0	0	0	0	0	0	0	1	1	45	0
1	1	1	0	1	0	0	0	1	0	0	0	0	0	0	0	1	1	45	0
1	1	1	0	1	0	0	0	1	0	0	0	0	0	0	1	0	1	45	0
1	1	0	0	1	1	0	0	1	0	0	0	0	0	0	0	1	1	45	0
1	1	1	0	1	0	0	0	1	0	0	0	0	0	0	0	0	1	45	0
1	1	1	0	0	0	0	0	1	0	0	0	0	0	0	0	1	0	45	0
1	1	1	0	0	0	0	0	1	0	0	0	0	0	0	0	0	1	45	0
1	1	1	0	0	1	0	0	1	0	0	0	0	0	0	0	1	1	45	0
1	1	1	0	0	0	0	0	1	0	0	0	0	0	0	0	1	1	45	0
1	1	0	0	0	0	0	0	1	0	0	0	0	1	0	0	1	1	45	0
1	1	1	1	1	1	0	0	1	0	0	0	0	0	0	0	1	1	45	0
1	1	0	0	0	0	0	0	1	0	0	0	0	0	0	0	1	1	45	0
1	1	1	0	1	0	0	0	1	0	0	0	0	0	0	0	0	1	45	0
1	1	1	0	1	0	0	0	1	0	0	0	0	0	0	0	1	1	45	0
1	1	1	0	0	0	0	0	1	0	0	0	0	0	0	0	0	1	45	0
1	1	1	0	1	1	0	0	1	0	0	0	0	1	0	0	1	0	45	0
1	1	0	0	0	0	0	1	0	0	0	0	0	0	0	0	1	1	45	0
1	1	0	0	0	0	0	1	0	0	0	0	0	0	0	0	1	1	45	0
1	1	0	0	0	0	0	1	0	0	0	0	0	0	0	0	0	1	45	0
1	1	0	0	0	0	0	1	0	0	0	0	0	0	0	0	0	1	45	0
1	1	0	0	0	0	0	1	0	0	0	0	0	0	0	0	0	1	45	0
1	1	0	0	0	0	0	1	0	0	0	0	0	0	0	0	0	1	45	0
1	1	1	0	0	0	0	1	0	0	0	0	0	0	0	0	1	1	45	0
1	1	0	0	1	0	0	1	0	0	0	0	0	0	0	0	0	1	45	0
1	1	0	0	1	0	0	1	0	0	0	0	0	0	0	0	1	1	45	0
1	1	0	0	0	0	0	1	0	0	0	0	0	0	0	0	0	1	45	0
1	1	1	0	0	0	0	1	0	0	0	0	0	0	0	0	1	1	45	0
1	1	1	0	0	0	0	1	0	0	0	0	0	0	0	0	1	1	45	0
1	1	0	0	0	0	0	1	0	0	0	0	0	0	0	0	1	1	45	0
1	1	1	0	1	0	0	1	0	0	0	0	0	0	0	0	1	1	45	0
1	1	0	0	1	0	0	1	0	0	0	0	0	0	0	0	1	1	45	0
1	1	1	0	0	0	0	1	0	0	0	0	0	0	0	0	0	0	45	0
1	1	0	0	0	0	0	1	0	0	0	0	0	0	0	0	0	1	45	0
1	1	0	0	0	0	0	1	0	0	0	0	0	0	0	0	1	1	45	0
1	1	0	0	0	0	0	1	0	0	0	0	0	0	0	0	0	1	45	0
1	1	0	0	0	0	0	1	0	0	0	0	0	0	0	0	1	1	45	0
1	1	0	0	0	0	0	1	0	0	0	0	0	0	0	0	1	1	45	0
1	1	0	0	0	0	0	1	0	0	0	0	0	0	0	0	1	1	45	0
1	1	0	0	0	0	0	1	0	0	0	0	0	0	0	0	1	1	45	0
1	1	0	0	0	0	0	1	0	0	0	0	0	0	0	0	1	1	45	0
1	1	0	0	0	0	0	1	0	0	0	0	0	0	0	0	1	1	45	0
1	1	0	0	0	0	0	1	0	0	0	0	0	0	0	0	0	1	45	0
1	1	0	0	0	0	0	1	0	0	0	0	0	0	0	0	1	1	45	0
1	1	1	0	0	0	0	1	0	0	0	0	0	0	0	0	0	1	45	0
1	1	1	0	1	0	0	1	0	0	0	0	0	0	0	0	0	1	45	0
1	1	1	0	0	0	0	1	0	0	0	0	0	0	0	0	1	1	45	0
1	1	1	0	1	0	0	1	0	0	0	0	0	0	0	0	0	1	45	0
1	1	0	0	0	0	0	1	0	0	0	0	0	0	0	0	1	1	45	0
1	1	0	0	0	0	0	1	0	0	0	0	0	0	0	0	1	1	45	0
1	1	1	0	1	0	0	1	0	0	0	0	0	0	0	0	0	1	45	0
1	1	0	0	0	0	0	1	0	0	0	0	0	0	0	0	1	1	45	0
1	1	0	0	1	0	0	1	0	0	0	0	0	0	0	0	1	1	45	0
1	1	1	0	0	0	0	1	0	0	0	0	0	0	0	0	1	1	45	0
1	1	1	0	0	0	0	1	0	0	0	0	0	0	0	0	1	1	45	0
1	1	1	0	0	0	0	1	0	0	0	0	0	0	0	0	1	1	45	0
1	1	0	0	0	0	0	1	0	0	0	0	0	0	0	0	0	1	45	0
1	1	0	0	0	0	0	1	0	0	0	0	0	0	0	0	1	1	45	0
1	1	1	0	0	0	0	1	0	0	0	0	0	0	0	0	0	0	45	0
1	1	1	0	1	0	0	1	0	0	0	0	0	0	0	0	1	1	45	0
1	1	1	1	1	0	0	1	0	0	0	0	0	0	0	0	0	1	45	0
1	1	1	0	0	0	0	1	0	0	0	0	0	0	0	0	1	1	45	0
1	1	0	0	0	0	0	1	0	0	0	0	0	0	0	0	1	1	45	0
1	1	1	0	0	0	0	1	0	0	0	0	0	0	0	0	1	1	45	0
1	1	0	0	0	0	0	1	0	0	0	0	0	0	0	0	1	0	45	0
1	1	1	1	1	0	0	1	0	0	0	0	0	0	0	0	1	1	45	0
1	1	1	0	1	0	0	1	0	0	0	0	0	0	0	0	1	1	45	0
1	1	0	0	0	0	0	1	0	0	0	0	0	0	0	0	1	1	45	0
1	1	1	0	1	0	0	1	0	0	0	0	0	0	0	0	1	1	45	0
1	1	0	0	1	0	0	1	0	0	0	0	0	0	0	0	1	1	45	0
1	1	0	0	0	0	0	1	0	0	0	0	0	0	0	0	0	1	45	0
1	1	1	0	1	0	0	1	0	0	0	0	0	0	0	0	1	1	45	0
1	1	1	0	1	0	0	1	0	0	0	0	0	0	0	0	1	1	45	0
1	1	1	0	0	0	0	1	0	0	0	0	0	0	0	0	1	1	45	0
1	1	1	0	0	0	0	1	0	0	0	0	0	0	0	0	1	1	45	0
1	1	1	0	0	0	0	1	0	0	0	0	0	0	0	0	0	1	45	0
1	1	0	0	0	0	0	1	0	0	0	0	0	0	0	0	1	1	45	0
1	1	1	0	1	0	0	1	0	0	0	0	0	0	0	0	1	1	45	0
1	1	1	1	0	1	0	1	0	0	0	0	0	0	0	0	1	1	45	0
1	1	1	0	0	1	0	1	0	0	0	0	0	0	0	0	1	1	45	0
1	1	0	0	1	0	0	1	0	0	0	0	0	0	0	0	1	1	45	0
1	1	1	0	1	0	0	1	0	0	0	0	0	0	0	0	0	1	45	0
1	1	1	0	1	0	0	1	0	0	0	0	0	0	0	0	1	1	45	0
1	1	1	0	0	0	0	0	0	0	1	0	0	0	0	0	0	1	45	1
1	1	1	0	0	0	0	0	0	1	0	0	0	0	0	0	0	1	45	1
1	1	1	0	0	0	0	0	0	1	0	0	0	0	0	0	1	1	45	1
1	1	0	0	0	0	0	0	0	1	0	0	1	0	0	0	0	1	45	1
1	1	0	0	0	0	0	0	0	1	0	0	0	0	0	0	1	1	45	1
1	1	1	0	1	0	0	0	0	1	0	0	0	0	0	0	1	1	45	1
1	1	0	0	0	0	0	0	0	1	0	0	0	0	0	0	1	1	45	1
1	1	0	0	0	0	0	0	0	1	0	0	0	0	0	0	1	1	45	1
1	1	0	0	0	0	0	0	0	1	0	0	0	0	0	0	1	0	45	1
1	1	1	0	0	0	0	0	0	1	0	0	0	0	0	0	1	1	45	1
1	1	0	0	0	0	0	0	1	0	0	0	0	0	0	0	1	1	45	1
1	1	0	0	0	0	0	0	1	0	0	0	0	0	0	0	1	1	45	1
1	1	0	0	0	0	0	0	1	0	0	0	0	0	0	0	1	1	45	1
1	1	0	0	0	0	0	0	1	0	0	0	0	0	0	0	1	1	45	1
1	1	0	0	0	0	0	0	1	0	0	0	0	0	0	0	1	1	45	1
1	1	1	0	0	0	0	0	1	0	0	0	0	0	0	0	1	1	45	1
1	1	1	0	0	0	0	0	1	0	0	0	0	0	0	0	1	1	45	1
1	1	1	0	0	0	0	0	1	0	0	0	0	0	0	0	1	1	45	1
1	1	0	0	0	0	0	0	1	0	0	0	0	0	0	0	1	1	45	1
1	1	0	0	0	0	0	0	1	0	0	0	0	0	0	0	1	1	45	1
1	1	0	0	1	0	0	0	1	0	0	0	0	0	0	0	1	1	45	1
1	1	1	0	1	0	0	0	1	0	0	0	0	0	0	0	1	1	45	1
1	1	0	0	1	0	0	0	1	0	0	0	0	0	0	0	1	1	45	1
1	1	1	0	0	0	0	0	1	0	0	0	0	0	0	0	1	1	45	1
1	1	0	0	0	0	0	0	1	0	0	0	0	0	0	0	1	1	45	1
1	1	1	1	0	0	0	0	1	0	0	0	0	0	0	0	1	1	45	1
1	1	1	0	0	0	0	0	1	0	0	0	0	0	0	0	1	1	45	1
1	1	1	0	0	0	0	0	1	0	0	0	0	0	0	0	1	0	45	1
1	1	1	0	0	0	0	0	1	0	0	0	0	0	0	0	1	1	45	1
1	1	0	0	0	0	0	0	1	0	0	0	0	0	0	0	1	0	45	1
1	1	0	0	0	0	0	0	1	0	0	0	0	0	0	0	0	1	45	1
1	1	0	0	0	0	0	0	1	0	0	0	0	0	0	0	1	1	45	1
1	1	0	0	0	0	0	0	1	0	0	0	0	0	0	0	1	1	45	1
1	1	0	0	0	0	0	0	1	0	0	0	0	0	0	0	1	1	45	1
1	1	0	0	0	0	0	0	1	0	0	0	0	0	0	0	1	1	45	1
1	1	0	0	1	0	0	0	1	0	0	0	0	0	0	0	1	1	45	1
1	1	1	0	0	0	0	0	1	0	0	0	0	0	0	0	1	1	45	1
1	1	1	0	0	0	0	0	1	0	0	0	0	0	0	0	1	1	45	1
1	1	0	0	0	0	0	0	1	0	0	0	0	0	0	0	0	1	45	1
1	1	1	0	0	0	0	0	1	0	0	0	0	0	0	0	1	1	45	1
1	1	1	0	0	1	0	0	1	0	0	0	0	0	0	0	1	1	45	1
1	1	0	1	0	0	0	0	1	0	0	0	0	0	0	0	1	1	45	1
1	1	1	0	0	0	0	0	1	0	0	0	0	0	0	0	1	0	45	1
1	1	1	0	0	0	0	0	1	0	0	0	1	0	0	0	1	1	45	1
1	1	1	0	0	0	0	0	1	0	0	0	0	0	0	0	1	1	45	1
1	1	1	0	1	0	0	0	1	0	0	0	0	0	0	0	0	1	45	1
1	1	0	1	0	0	0	0	1	0	0	0	0	0	0	0	1	1	45	1
1	1	1	0	0	0	0	0	1	0	0	0	0	0	0	0	1	1	45	1
1	1	0	0	0	0	0	0	1	0	0	0	0	0	0	0	0	1	45	1
1	1	1	0	0	0	0	0	1	0	0	0	0	0	0	0	1	1	45	1
1	1	1	1	1	0	0	0	1	0	0	1	0	0	0	0	1	1	45	1
1	1	0	0	0	0	0	1	0	0	0	0	0	0	0	0	1	1	45	1
1	1	0	0	0	0	0	1	0	0	0	0	0	0	0	0	0	1	45	1
1	1	1	0	0	0	0	1	0	0	0	0	0	0	0	0	0	1	45	1
1	1	1	0	0	0	0	1	0	0	0	0	0	0	0	0	1	1	45	1
1	1	0	0	0	0	0	1	0	0	0	0	0	0	0	0	1	1	45	1
1	1	1	0	1	0	0	1	0	0	0	0	0	0	0	0	1	1	45	1
1	1	0	0	0	0	0	1	0	0	0	0	0	0	0	0	1	1	45	1
1	1	1	0	0	0	0	1	0	0	0	0	0	0	0	0	1	1	45	1
1	1	0	0	1	0	0	1	0	0	0	0	0	0	0	0	1	1	45	1
1	1	1	0	0	0	0	1	0	0	0	0	0	0	0	0	1	0	45	1
1	1	1	0	0	0	0	1	0	0	0	0	0	0	0	0	1	1	45	1
1	1	0	0	1	0	0	1	0	0	0	0	0	0	0	0	1	1	45	1
1	1	1	0	0	0	0	1	0	0	0	0	0	0	0	0	1	1	45	1
1	1	0	0	0	0	0	1	0	0	0	0	0	0	0	0	0	1	45	1
1	1	0	0	0	0	0	1	0	0	0	0	0	0	0	0	1	1	45	1
1	1	1	0	1	0	0	1	0	0	0	0	0	0	0	0	1	1	45	1
1	0	1	0	0	0	0					0	0	0	0	0	0	1	45	0
1	0	0	0	0	0	0					0	0	0	0	0	1	1	45	0
1	0	1	0	0	0	0					0	0	0	0	0	1	1	45	0
1	0	0	0	0	0	0					0	0	0	0	0	1	1	45	0
1	0	1	0	0	0	0					0	0	0	0	0	0	1	45	0
1	0	0	0	0	0	0					0	0	0	0	0	1	1	45	0
1	0	1	0	0	0	0					0	0	0	0	0	0	1	45	0
1	0	1	0	1	0	0					0	0	0	0	0	1	1	45	0
1	0	1	0	1	0	0					0	0	0	0	0	1	1	45	0
1	0	1	0	1	0	0					0	0	0	0	0	0	1	45	0
1	0	0	0	1	0	0					0	0	0	0	0	1	1	45	0
1	0	1	0	0	0	0					0	0	0	0	0	1	1	45	0
1	0	1	0	0	0	0					0	0	0	0	0	0	1	45	0
1	0	1	0	0	0	0					0	0	0	0	0	1	1	45	0
1	0	0	0	0	0	0					0	0	0	0	0	1	1	45	1
1	0	0	0	0	0	0					0	0	0	0	0	1	1	45	1
1	0	0	0	1	0	0					0	0	0	0	0	1	1	45	1
1	0	0	0	0	0	0					0	0	0	0	0	1	0	45	1
1	0	0	0	0	0	0					0	0	0	0	0	1	1	45	1
1	0	0	0	1	0	0					0	0	0	0	0	0	1	45	1
1	0	1	0	0	0	0					0	0	0	0	0	1	1	45	1
1	0	1	0	0	0	0					0	0	0	0	0	1	1	45	1
1	0	1	0	0	0	0					0	0	0	0	0	1	1	45	1
1	0	0	0	0	0	0					0	0	0	0	0	1	1	45	1
1	0	1	0	0	0	0					0	0	0	0	0	0	0	45	1
1	0	1	1	0	1	0					0	0	0	0	0	1	1	45	1
1	1	1	0	0	0	0	0	0	0	1	0	0	0	0	0	1	1	46	0
1	1	0	0	0	0	0	0	0	0	1	0	0	0	0	0	0	1	46	0
1	1	0	0	0	0	0	0	0	0	1	0	0	0	0	0	1	1	46	0
1	1	0	1	0	1	0	0	0	0	1	0	0	0	0	0	1	1	46	0
1	1	1	0	0	0	0	0	0	0	1	1	0	0	0	0	1	0	46	0
1	1	1	1	1	1	0	0	0	0	1	0	0	0	0	0	1	1	46	0
1	1	1	0	1	0	0	0	0	0	1	0	0	0	0	0	1	1	46	0
1	1	1	0	1	0	0	0	0	0	1	0	1	0	0	0	0	1	46	0
1	1	0	0	1	0	0	0	0	1	0	0	0	0	0	0	0	0	46	0
1	1	0	0	1	0	0	0	0	1	0	0	0	0	0	0	0	1	46	0
1	1	0	0	0	0	0	0	0	1	0	0	0	0	0	0	1	1	46	0
1	1	0	0	1	0	0	0	1	0	0	0	0	0	0	0	1	1	46	0
1	1	0	0	0	0	0	0	1	0	0	0	0	0	0	0	1	1	46	0
1	1	1	0	0	0	0	0	1	0	0	0	0	0	0	0	1	1	46	0
1	1	0	0	0	0	0	0	1	0	0	0	0	0	0	0	1	1	46	0
1	1	1	0	0	0	0	0	1	0	0	0	0	0	0	0	1	1	46	0
1	1	1	0	0	0	0	0	1	0	0	0	0	0	0	0	1	1	46	0
1	1	0	0	0	1	0	0	1	0	0	0	0	0	0	0	0	1	46	0
1	1	0	0	0	0	0	0	1	0	0	0	0	0	0	0	1	1	46	0
1	1	0	0	0	0	0	0	1	0	0	0	0	0	0	0	1	1	46	0
1	1	1	0	0	0	0	0	1	0	0	0	0	0	0	0	1	1	46	0
1	1	0	0	0	0	0	0	1	0	0	0	0	0	0	0	1	1	46	0
1	1	0	0	0	0	0	0	1	0	0	1	0	0	0	0	1	1	46	0
1	1	1	0	1	0	0	0	1	0	0	0	0	0	0	0	0	1	46	0
1	1	1	0	1	0	0	0	1	0	0	0	0	0	0	0	1	1	46	0
1	1	1	0	0	0	0	0	1	0	0	0	0	0	0	0	1	1	46	0
1	1	1	0	1	0	0	0	1	0	0	0	0	0	0	0	1	1	46	0
1	1	1	0	1	0	0	0	1	0	0	0	0	0	0	0	1	1	46	0
1	1	0	0	1	0	0	0	1	0	0	0	0	0	0	0	0	1	46	0
1	1	1	0	1	1	0	0	1	0	0	0	0	0	0	0	1	1	46	0
1	1	0	1	0	1	0	0	1	0	0	0	0	0	0	0	0	1	46	0
1	1	0	1	0	0	0	0	1	0	0	1	0	0	0	0	0	0	46	0
1	1	1	0	0	0	0	1	0	0	0	0	0	0	1	0	1	1	46	0
1	1	0	0	0	0	0	1	0	0	0	0	0	0	1	0	1	1	46	0
1	1	1	0	1	0	0	1	0	0	0	0	0	0	1	0	1	1	46	0
1	1	0	0	0	0	0	1	0	0	0	0	0	0	0	0	1	1	46	0
1	1	0	0	0	0	0	1	0	0	0	0	0	0	0	0	1	1	46	0
1	1	0	0	0	0	0	1	0	0	0	0	0	0	0	0	1	1	46	0
1	1	0	0	0	0	0	1	0	0	0	0	0	0	0	0	1	1	46	0
1	1	0	0	0	0	0	1	0	0	0	0	0	0	0	0	1	1	46	0
1	1	0	0	0	0	0	1	0	0	0	0	0	0	0	0	1	1	46	0
1	1	0	0	0	0	0	1	0	0	0	0	0	0	0	0	1	1	46	0
1	1	0	0	0	0	0	1	0	0	0	0	0	0	0	0	1	1	46	0
1	1	0	0	0	0	0	1	0	0	0	0	0	0	0	0	1	1	46	0
1	1	0	0	0	0	0	1	0	0	0	0	0	0	0	0	1	1	46	0
1	1	0	0	0	0	0	1	0	0	0	0	0	0	0	0	1	1	46	0
1	1	0	0	0	0	0	1	0	0	0	0	0	0	0	0	0	1	46	0
1	1	0	0	0	0	0	1	0	0	0	0	0	0	0	0	0	0	46	0
1	1	0	0	1	0	0	1	0	0	0	0	0	0	0	0	1	1	46	0
1	1	0	0	0	0	0	1	0	0	0	0	0	0	0	0	0	1	46	0
1	1	0	0	0	0	0	1	0	0	0	0	0	0	0	0	1	1	46	0
1	1	1	0	0	0	0	1	0	0	0	0	0	0	0	0	1	1	46	0
1	1	1	0	0	0	0	1	0	0	0	0	0	0	0	0	1	1	46	0
1	1	1	0	0	0	0	1	0	0	0	0	0	0	0	0	0	1	46	0
1	1	0	0	1	0	0	1	0	0	0	0	0	0	0	0	1	1	46	0
1	1	0	0	0	0	0	1	0	0	0	0	0	0	0	0	1	1	46	0
1	1	0	0	0	0	0	1	0	0	0	0	0	0	0	0	1	1	46	0
1	1	0	0	0	0	0	1	0	0	0	0	0	0	0	0	1	1	46	0
1	1	0	0	0	0	0	1	0	0	0	0	0	0	0	0	1	1	46	0
1	1	0	0	0	0	0	1	0	0	0	0	0	0	0	0	1	1	46	0
1	1	0	0	0	0	0	1	0	0	0	0	0	0	0	0	1	1	46	0
1	1	1	0	0	0	0	1	0	0	0	0	0	0	0	0	1	1	46	0
1	1	0	0	0	0	0	1	0	0	0	0	0	0	0	0	1	0	46	0
1	1	0	0	0	0	0	1	0	0	0	0	0	0	0	0	1	1	46	0
1	1	0	0	0	0	0	1	0	0	0	0	0	0	0	0	1	0	46	0
1	1	0	0	0	0	0	1	0	0	0	0	0	0	0	0	1	1	46	0
1	1	1	0	0	0	0	1	0	0	0	0	0	0	0	0	1	1	46	0
1	1	1	0	0	0	0	1	0	0	0	0	0	0	0	0	1	1	46	0
1	1	1	0	0	0	0	1	0	0	0	0	0	0	0	0	1	1	46	0
1	1	0	0	0	0	0	1	0	0	0	0	0	0	0	0	1	1	46	0
1	1	0	0	0	0	0	1	0	0	0	0	0	0	0	0	1	1	46	0
1	1	0	0	0	0	0	1	0	0	0	0	0	0	0	0	1	1	46	0
1	1	0	0	0	0	0	1	0	0	0	0	0	0	0	0	0	1	46	0
1	1	0	0	0	0	0	1	0	0	0	0	0	0	0	0	1	1	46	0
1	1	0	0	0	0	0	1	0	0	0	0	0	0	0	0	1	0	46	0
1	1	0	0	0	0	0	1	0	0	0	0	0	0	0	0	1	1	46	0
1	1	0	0	0	0	0	1	0	0	0	0	0	0	0	0	1	1	46	0
1	1	1	0	0	0	0	1	0	0	0	0	0	0	0	0	1	1	46	0
1	1	1	0	0	0	0	1	0	0	0	0	0	0	0	0	1	0	46	0
1	1	1	0	1	0	0	1	0	0	0	0	0	0	0	0	1	1	46	0
1	1	1	0	0	0	0	1	0	0	0	0	0	0	0	0	1	1	46	0
1	1	0	0	1	0	0	1	0	0	0	0	0	0	0	0	1	1	46	0
1	1	1	0	0	0	0	1	0	0	0	0	0	0	0	0	1	1	46	0
1	1	0	0	0	0	0	1	0	0	0	0	0	0	0	0	1	1	46	0
1	1	0	0	0	0	0	1	0	0	0	0	0	0	0	0	1	1	46	0
1	1	0	0	0	0	0	1	0	0	0	0	0	0	0	0	1	1	46	0
1	1	0	0	0	0	0	1	0	0	0	0	0	0	0	0	1	1	46	0
1	1	0	0	0	0	0	1	0	0	0	0	0	0	0	0	1	1	46	0
1	1	1	0	0	0	0	1	0	0	0	0	0	0	0	0	1	1	46	0
1	1	0	0	0	1	0	1	0	0	0	0	0	0	0	0	1	1	46	0
1	1	0	1	0	1	0	1	0	0	0	0	0	0	0	0	1	1	46	0
1	1	0	0	0	0	0	1	0	0	0	0	0	0	0	0	1	1	46	0
1	1	1	0	1	0	0	1	0	0	0	0	0	0	0	0	1	1	46	0
1	1	0	0	1	0	0	1	0	0	0	0	0	0	0	0	1	1	46	0
1	1	1	0	0	0	0	1	0	0	0	0	0	0	0	0	1	1	46	0
1	1	1	0	0	0	0	1	0	0	0	0	0	0	0	0	1	1	46	0
1	1	1	0	0	0	0	1	0	0	0	0	0	0	0	0	0	1	46	0
1	1	1	0	0	0	0	1	0	0	0	0	0	0	0	0	1	1	46	0
1	1	1	0	0	0	0	1	0	0	0	0	0	0	0	0	1	1	46	0
1	1	1	0	0	0	0	1	0	0	0	0	0	0	0	0	1	1	46	0
1	1	1	0	0	0	0	1	0	0	0	0	0	0	0	0	1	1	46	0
1	1	1	0	0	0	0	1	0	0	0	0	0	0	0	0	1	1	46	0
1	1	0	0	0	1	0	1	0	0	0	0	0	0	0	0	1	0	46	0
1	1	1	0	0	0	0	1	0	0	0	0	0	0	0	0	1	1	46	0
1	1	1	0	0	0	0	1	0	0	0	0	0	0	0	0	1	1	46	0
1	1	0	0	1	0	0	1	0	0	0	0	0	0	0	0	1	1	46	0
1	1	1	0	1	0	0	1	0	0	0	0	0	0	0	0	1	1	46	0
1	1	1	0	0	0	0	1	0	0	0	0	0	0	0	0	1	1	46	0
1	1	0	0	0	0	0	1	0	0	0	0	0	0	0	0	1	1	46	0
1	1	0	0	0	0	0	1	0	0	0	0	0	0	0	0	1	1	46	0
1	1	0	0	0	0	0	1	0	0	0	0	0	0	0	0	1	1	46	0
1	1	1	0	0	0	0	1	0	0	0	0	0	0	0	0	1	1	46	0
1	1	0	0	0	0	0	1	0	0	0	0	0	0	0	0	1	1	46	0
1	1	1	0	1	0	0	1	0	0	0	0	0	0	0	0	1	0	46	0
1	1	1	0	1	0	0	1	0	0	0	0	0	0	0	0	1	1	46	0
1	1	1	0	1	0	0	1	0	0	0	0	0	0	0	0	0	1	46	0
1	1	1	0	0	0	0	1	0	0	0	0	0	0	0	0	1	1	46	0
1	1	1	0	0	1	0	1	0	0	0	0	0	0	0	0	1	0	46	0
1	1	1	0	0	0	0	1	0	0	0	0	0	0	0	0	0	0	46	0
1	1	1	0	0	0	0	1	0	0	0	0	0	0	0	0	1	1	46	0
1	1	1	0	0	0	0	1	0	0	0	0	0	0	0	0	1	1	46	0
1	1	1	0	0	0	0	1	0	0	0	0	0	0	0	0	1	1	46	0
1	1	0	0	0	0	0	1	0	0	0	0	0	0	0	0	1	1	46	0
1	1	1	0	0	0	0	1	0	0	0	0	0	0	0	0	1	1	46	0
1	1	1	0	1	0	0	1	0	0	0	0	0	0	0	0	1	1	46	0
1	1	1	0	1	0	0	1	0	0	0	0	0	0	0	0	1	0	46	0
1	1	1	0	0	0	0	1	0	0	0	0	0	0	0	0	1	1	46	0
1	1	0	0	0	0	0	1	0	0	0	0	0	0	0	0	1	1	46	0
1	1	1	0	0	0	0	1	0	0	0	0	1	0	0	0	0	1	46	0
1	1	1	0	1	0	0	1	0	0	0	0	0	0	0	0	1	1	46	0
1	1	1	0	0	0	0	1	0	0	0	0	0	0	0	0	0	0	46	0
1	1	1	0	0	0	0	1	0	0	0	0	0	0	0	0	0	1	46	0
1	1	1	0	1	1	0	1	0	0	0	0	0	0	0	0	1	1	46	0
1	1	0	0	1	0	0	1	0	0	0	1	0	0	0	0	0	0	46	0
1	1	1	0	1	0	0	1	0	0	0	0	0	0	0	0	1	0	46	0
1	1	1	0	0	0	0	0	0	0	1	1	0	0	0	0	1	1	46	1
1	1	0	0	0	0	0	0	0	1	0	0	0	0	0	0	0	1	46	1
1	1	0	0	1	0	1	0	0	1	0	0	0	0	0	0	1	1	46	1
1	1	0	1	0	0	0	0	0	1	0	0	0	0	0	0	0	1	46	1
1	1	1	0	0	0	0	0	0	1	0	0	0	0	0	0	0	1	46	1
1	1	1	1	0	0	0	0	0	1	0	0	0	0	0	0	1	1	46	1
1	1	1	0	0	0	0	0	0	1	0	0	0	0	0	0	1	0	46	1
1	1	1	0	1	0	0	0	1	0	0	0	0	0	1	0	1	1	46	1
1	1	0	0	0	0	0	0	1	0	0	0	0	0	0	0	1	1	46	1
1	1	0	0	0	0	0	0	1	0	0	0	0	0	0	0	1	1	46	1
1	1	0	0	0	0	0	0	1	0	0	0	0	0	0	0	1	1	46	1
1	1	0	0	0	0	0	0	1	0	0	0	0	0	0	0	1	1	46	1
1	1	0	0	0	0	0	0	1	0	0	0	0	0	0	0	1	1	46	1
1	1	0	0	1	0	0	0	1	0	0	0	0	0	0	0	1	1	46	1
1	1	1	0	0	0	0	0	1	0	0	0	0	0	0	0	1	1	46	1
1	1	1	0	0	0	0	0	1	0	0	0	0	0	0	0	1	0	46	1
1	1	1	0	0	0	0	0	1	0	0	0	0	0	0	0	1	1	46	1
1	1	0	0	0	0	0	0	1	0	0	0	0	0	0	0	1	1	46	1
1	1	0	0	0	0	0	0	1	0	0	0	0	0	0	0	1	1	46	1
1	1	0	0	0	0	0	0	1	0	0	0	0	0	0	0	1	1	46	1
1	1	0	0	0	0	0	0	1	0	0	0	0	0	0	0	1	1	46	1
1	1	1	0	1	0	0	0	1	0	0	0	0	0	0	0	1	0	46	1
1	1	1	0	1	0	0	0	1	0	0	0	0	0	0	0	1	1	46	1
1	1	1	0	1	0	0	0	1	0	0	0	0	0	0	0	1	1	46	1
1	1	1	0	1	0	0	0	1	0	0	0	0	0	0	0	1	1	46	1
1	1	0	0	1	0	0	0	1	0	0	0	0	0	0	0	1	1	46	1
1	1	0	0	1	0	0	0	1	0	0	0	0	0	0	0	1	1	46	1
1	1	1	0	0	0	0	0	1	0	0	0	0	0	0	0	1	1	46	1
1	1	1	0	1	0	0	0	1	0	0	0	0	0	0	0	1	1	46	1
1	1	1	0	0	0	0	0	1	0	0	0	0	0	0	0	0	1	46	1
1	1	1	0	0	0	0	0	1	0	0	0	0	0	0	0	1	1	46	1
1	1	1	0	0	0	0	0	1	0	0	0	0	0	0	0	1	1	46	1
1	1	1	0	0	0	0	0	1	0	0	0	0	0	0	0	1	1	46	1
1	1	1	0	0	0	0	0	1	0	0	0	0	0	0	0	1	1	46	1
1	1	0	0	0	0	0	0	1	0	0	0	0	0	0	0	1	1	46	1
1	1	0	0	0	1	0	0	1	0	0	0	0	0	0	0	1	1	46	1
1	1	0	1	0	0	0	0	1	0	0	0	0	0	0	0	1	1	46	1
1	1	0	0	1	0	0	0	1	0	0	0	0	0	0	0	1	1	46	1
1	1	0	0	0	0	0	0	1	0	0	0	0	0	0	0	1	1	46	1
1	1	0	0	0	0	0	0	1	0	0	0	0	0	0	0	1	1	46	1
1	1	1	0	1	0	0	0	1	0	0	0	0	0	0	0	1	1	46	1
1	1	1	1	0	0	0	0	1	0	0	0	0	0	0	0	1	1	46	1
1	1	0	0	0	0	0	0	1	0	0	0	0	0	0	0	1	0	46	1
1	1	1	0	0	0	0	0	1	0	0	0	0	0	0	0	1	1	46	1
1	1	0	0	0	1	0	0	1	0	0	0	0	0	0	0	1	1	46	1
1	1	1	0	1	0	0	0	1	0	0	0	0	0	0	0	1	1	46	1
1	1	0	0	0	0	0	0	1	0	0	0	0	0	0	0	1	0	46	1
1	1	1	0	0	0	0	0	1	0	0	0	0	0	0	0	1	1	46	1
1	1	0	0	1	0	0	0	1	0	0	0	0	0	0	0	1	1	46	1
1	1	1	0	0	0	0	0	1	0	0	0	0	0	0	0	1	1	46	1
1	1	0	0	0	0	0	0	1	0	0	0	0	0	0	0	1	1	46	1
1	1	1	0	1	0	0	0	1	0	0	0	0	0	0	0	1	1	46	1
1	1	1	0	0	0	0	0	1	0	0	0	0	0	0	0	1	0	46	1
1	1	0	0	0	0	0	0	1	0	0	0	1	0	0	0	0	1	46	1
1	1	1	1	0	1	0	0	1	0	0	0	0	0	0	0	1	0	46	1
1	1	1	0	0	0	0	0	1	0	0	0	0	0	0	0	1	1	46	1
1	1	1	0	0	0	0	0	1	0	0	0	0	0	0	0	1	1	46	1
1	1	1	0	1	0	0	0	1	0	0	0	0	0	0	0	1	1	46	1
1	1	0	1	1	0	0	0	1	0	0	0	0	0	0	0	1	1	46	1
1	1	1	0	0	0	0	0	1	0	0	0	0	0	0	0	1	1	46	1
1	1	1	0	1	0	0	0	1	0	0	0	0	0	0	0	1	1	46	1
1	1	0	0	0	0	0	0	1	0	0	0	0	0	0	0	1	0	46	1
1	1	0	0	0	0	0	1	0	0	0	0	0	0	0	0	1	1	46	1
1	1	0	0	0	0	0	1	0	0	0	0	0	0	0	0	1	1	46	1
1	1	0	0	0	0	0	1	0	0	0	0	0	0	0	0	0	1	46	1
1	1	0	0	0	0	0	1	0	0	0	0	0	0	0	0	1	1	46	1
1	1	0	0	1	0	0	1	0	0	0	0	0	0	0	0	1	1	46	1
1	1	1	0	0	0	0	1	0	0	0	0	0	0	0	0	1	1	46	1
1	1	1	0	0	0	0	1	0	0	0	0	0	0	0	0	0	1	46	1
1	1	1	0	0	0	0	1	0	0	0	0	0	0	0	0	1	1	46	1
1	1	1	0	0	0	0	1	0	0	0	0	0	0	0	0	1	1	46	1
1	1	1	0	0	0	0	1	0	0	0	0	0	0	0	0	1	1	46	1
1	1	0	0	0	0	0	1	0	0	0	0	0	0	0	0	1	1	46	1
1	1	0	0	0	0	0	1	0	0	0	0	0	0	0	0	1	1	46	1
1	1	0	0	0	0	0	1	0	0	0	0	0	0	0	0	1	1	46	1
1	1	0	0	0	0	0	1	0	0	0	0	0	0	0	0	1	1	46	1
1	1	0	0	0	0	0	1	0	0	0	0	0	0	0	0	1	1	46	1
1	1	1	0	1	0	0	1	0	0	0	0	0	0	0	0	1	1	46	1
1	1	1	0	1	0	0	1	0	0	0	0	0	0	0	0	1	0	46	1
1	1	1	0	1	0	0	1	0	0	0	0	0	0	0	0	1	1	46	1
1	1	1	0	1	0	0	1	0	0	0	0	0	0	0	0	1	0	46	1
1	1	1	0	0	1	0	1	0	0	0	0	0	0	0	0	1	1	46	1
1	1	0	0	0	0	0	1	0	0	0	0	0	0	0	0	1	1	46	1
1	0	1	0	1	0	0					0	0	0	0	0	1	1	46	0
1	0	0	0	0	0	0					0	0	0	0	0	0	1	46	0
1	0	1	0	1	0	0					0	0	0	0	0	1	1	46	0
1	0	1	0	1	0	0					0	0	0	0	0	1	1	46	0
1	0	0	0	0	0	0					0	0	0	0	0	1	1	46	0
1	0	0	0	1	0	0					0	0	0	0	0	1	1	46	0
1	0	1	0	0	0	0					0	0	0	0	0	1	1	46	0
1	0	1	0	0	0	0					0	0	0	0	0	1	1	46	0
1	0	1	0	1	0	0					0	0	0	0	0	1	1	46	0
1	0	1	0	1	0	0					0	0	0	0	0	1	1	46	0
1	0	1	1	0	0	1					0	0	0	0	0	0	1	46	0
1	0	0	1	0	0	0					1	1	0	0	0	1	1	46	0
1	0	0	0	0	0	0					0	0	0	0	0	1	1	46	1
1	0	0	0	0	0	0					0	0	0	0	0	1	1	46	1
1	0	1	0	0	0	0					0	0	0	0	0	1	1	46	1
1	0	0	0	0	0	0					0	0	0	0	0	1	1	46	1
1	0	0	0	0	0	0					0	0	0	0	0	1	1	46	1
1	0	0	0	0	0	0					0	0	0	0	0	1	1	46	1
1	0	0	0	0	0	0					0	0	0	0	0	0	1	46	1
1	0	0	0	0	0	0					0	0	0	0	0	1	1	46	1
1	0	0	0	0	0	0					0	0	0	0	0	0	0	46	1
1	0	1	0	1	0	0					0	0	0	0	0	1	0	46	1
1	0	0	0	1	1	0					0	0	0	0	0	1	1	46	1
1	0	1	0	0	0	0					0	0	0	0	0	1	1	46	1
1	0	0	0	1	0	0					0	0	0	0	0	1	1	46	1
1	0	1	0	0	0	0					0	0	0	0	1	1	1	46	1
1	0	1	0	1	0	0					0	0	0	0	0	1	1	46	1
1	0	1	0	0	0	0					0	0	0	0	0	1	1	46	1
1	0	1	1	1	0	0					0	0	0	0	0	0	1	46	1
1	1	1	0	0	0	0	0	0	0	1	0	0	0	0	0	0	0	47	0
1	1	0	1	1	0	0	0	0	0	1	0	0	0	0	0	1	1	47	0
1	1	0	0	1	0	0	0	0	0	1	0	0	0	0	0	0	1	47	0
1	1	0	0	1	0	0	0	0	1	0	0	0	0	0	0	1	1	47	0
1	1	1	0	0	0	0	0	0	1	0	0	0	0	0	0	1	1	47	0
1	1	1	1	0	1	0	0	0	1	0	0	0	0	0	0	0	1	47	0
1	1	1	0	0	1	0	0	1	0	0	0	0	0	1	0	1	1	47	0
1	1	0	0	1	0	0	0	1	0	0	0	0	0	0	0	1	1	47	0
1	1	0	0	0	0	0	0	1	0	0	0	0	0	0	0	1	1	47	0
1	1	0	0	0	0	0	0	1	0	0	0	0	0	0	0	1	1	47	0
1	1	0	0	0	0	0	0	1	0	0	0	0	0	0	0	1	1	47	0
1	1	0	0	0	0	0	0	1	0	0	0	0	0	0	0	1	1	47	0
1	1	1	0	0	0	0	0	1	0	0	0	0	0	0	0	0	1	47	0
1	1	0	0	0	0	0	0	1	0	0	0	0	0	0	0	1	1	47	0
1	1	0	0	0	0	0	0	1	0	0	0	0	0	0	0	1	0	47	0
1	1	1	1	1	0	0	0	1	0	0	0	0	0	0	0	1	1	47	0
1	1	0	0	0	0	0	0	1	0	0	0	0	0	0	0	1	1	47	0
1	1	1	0	0	0	0	0	1	0	0	0	0	0	0	0	1	0	47	0
1	1	1	0	0	0	0	0	1	0	0	0	0	0	0	0	1	1	47	0
1	1	1	0	1	0	0	1	0	0	0	0	0	0	1	0	0	1	47	0
1	1	1	0	0	0	0	1	0	0	0	0	0	0	1	0	1	1	47	0
1	1	1	0	0	0	0	1	0	0	0	0	0	0	1	0	1	0	47	0
1	1	0	0	0	0	0	1	0	0	0	0	0	0	0	0	1	1	47	0
1	1	0	0	0	0	0	1	0	0	0	0	0	0	0	0	1	1	47	0
1	1	0	0	0	0	0	1	0	0	0	0	0	0	0	0	1	1	47	0
1	1	0	0	0	0	0	1	0	0	0	0	0	0	0	0	1	1	47	0
1	1	0	0	0	0	0	1	0	0	0	0	0	0	0	0	1	1	47	0
1	1	1	0	0	0	0	1	0	0	0	0	0	0	0	0	0	1	47	0
1	1	1	0	0	0	0	1	0	0	0	0	0	0	0	0	0	1	47	0
1	1	0	0	0	0	0	1	0	0	0	0	0	0	0	0	1	1	47	0
1	1	0	0	0	0	0	1	0	0	0	0	0	0	0	0	1	1	47	0
1	1	0	0	1	0	0	1	0	0	0	0	0	0	0	0	1	1	47	0
1	1	0	0	0	0	0	1	0	0	0	0	0	0	0	0	1	1	47	0
1	1	1	0	0	0	0	1	0	0	0	0	0	0	0	0	1	1	47	0
1	1	1	0	0	0	0	1	0	0	0	0	0	0	0	0	1	1	47	0
1	1	1	0	0	0	0	1	0	0	0	0	0	0	0	0	0	1	47	0
1	1	1	0	0	0	0	1	0	0	0	0	0	0	0	0	1	1	47	0
1	1	1	0	0	0	0	1	0	0	0	0	0	0	0	0	0	1	47	0
1	1	1	0	0	0	0	1	0	0	0	0	0	0	0	0	0	0	47	0
1	1	1	0	0	0	0	1	0	0	0	0	0	0	0	0	0	1	47	0
1	1	1	0	0	0	0	1	0	0	0	0	0	0	0	0	0	1	47	0
1	1	1	0	0	0	0	1	0	0	0	0	0	0	0	0	1	1	47	0
1	1	1	0	0	0	0	1	0	0	0	0	0	0	0	0	1	1	47	0
1	1	0	0	0	0	0	1	0	0	0	0	0	0	0	0	1	1	47	0
1	1	0	0	0	0	0	1	0	0	0	0	0	0	0	0	1	1	47	0
1	1	0	0	0	0	0	1	0	0	0	0	0	0	0	0	1	1	47	0
1	1	0	0	0	0	0	1	0	0	0	0	0	0	0	0	0	1	47	0
1	1	0	0	0	0	0	1	0	0	0	0	0	0	0	0	1	1	47	0
1	1	0	0	0	0	0	1	0	0	0	0	0	0	0	0	1	1	47	0
1	1	0	0	0	0	0	1	0	0	0	0	0	0	0	0	1	1	47	0
1	1	0	0	0	0	0	1	0	0	0	0	0	0	0	0	1	1	47	0
1	1	0	0	0	0	0	1	0	0	0	0	0	0	0	0	1	0	47	0
1	1	0	0	0	0	0	1	0	0	0	0	0	0	0	0	1	1	47	0
1	1	0	0	0	0	0	1	0	0	0	0	0	0	0	0	1	1	47	0
1	1	0	0	0	0	0	1	0	0	0	0	0	0	0	0	1	1	47	0
1	1	0	0	0	0	0	1	0	0	0	0	0	0	0	0	1	1	47	0
1	1	0	0	0	0	0	1	0	0	0	0	0	1	0	0	0	1	47	0
1	1	1	0	0	0	0	1	0	0	0	0	0	0	0	0	1	1	47	0
1	1	1	1	0	0	0	1	0	0	0	0	0	0	0	0	0	1	47	0
1	1	1	0	0	0	0	1	0	0	0	0	0	0	0	0	1	1	47	0
1	1	1	0	0	0	0	1	0	0	0	0	0	0	0	0	1	1	47	0
1	1	1	0	0	0	0	1	0	0	0	0	0	0	0	0	1	1	47	0
1	1	0	0	0	0	0	1	0	0	0	0	0	0	0	0	1	1	47	0
1	1	1	0	0	1	0	1	0	0	0	0	0	0	0	0	1	1	47	0
1	1	1	0	0	0	0	1	0	0	0	0	0	0	0	0	1	1	47	0
1	1	0	1	0	0	0	1	0	0	0	0	0	0	0	0	1	1	47	0
1	1	0	1	0	1	0	1	0	0	0	0	0	0	0	0	1	1	47	0
1	1	1	0	0	0	0	1	0	0	0	0	0	0	0	0	1	1	47	0
1	1	1	0	0	0	0	1	0	0	0	0	0	0	0	0	1	1	47	0
1	1	1	0	0	0	0	1	0	0	0	0	0	0	0	0	1	0	47	0
1	1	1	0	0	0	0	1	0	0	0	0	0	0	0	0	1	1	47	0
1	1	1	0	0	0	0	1	0	0	0	0	0	0	0	0	1	1	47	0
1	1	1	0	0	0	0	1	0	0	0	0	0	0	0	0	1	1	47	0
1	1	1	0	0	0	0	1	0	0	0	0	0	0	0	0	1	1	47	0
1	1	1	0	0	0	0	1	0	0	0	0	0	0	0	0	1	1	47	0
1	1	1	0	0	0	0	1	0	0	0	0	0	0	0	0	1	1	47	0
1	1	1	0	0	0	0	1	0	0	0	0	0	0	0	0	1	1	47	0
1	1	1	0	0	0	0	1	0	0	0	0	0	0	0	0	1	1	47	0
1	1	0	0	0	0	0	1	0	0	0	0	0	0	0	0	1	1	47	0
1	1	0	0	0	0	0	1	0	0	0	0	0	0	0	0	1	1	47	0
1	1	1	0	0	0	0	1	0	0	0	0	0	0	0	0	1	1	47	0
1	1	1	0	0	1	0	1	0	0	0	0	0	0	0	0	1	1	47	0
1	1	1	0	0	1	0	1	0	0	0	0	0	0	0	0	1	1	47	0
1	1	0	0	1	0	0	1	0	0	0	0	0	0	0	0	1	1	47	0
1	1	0	1	0	1	0	1	0	0	0	0	0	0	0	0	1	1	47	0
1	1	1	0	1	0	0	1	0	0	0	0	0	0	0	0	0	0	47	0
1	1	1	0	0	0	0	1	0	0	0	0	0	0	0	0	1	1	47	0
1	1	0	0	1	0	0	1	0	0	0	0	0	0	0	0	1	1	47	0
1	1	1	0	0	0	0	1	0	0	0	0	0	0	0	0	1	1	47	0
1	1	1	0	0	0	0	1	0	0	0	0	0	0	0	0	1	1	47	0
1	1	0	0	0	0	0	1	0	0	0	0	0	0	0	0	1	1	47	0
1	1	1	0	1	0	0	1	0	0	0	0	0	0	0	0	1	1	47	0
1	1	1	0	0	0	0	1	0	0	0	0	0	0	0	0	1	1	47	0
1	1	1	0	1	0	0	1	0	0	0	0	0	0	0	0	1	1	47	0
1	1	0	0	0	0	0	1	0	0	0	0	0	0	0	0	1	1	47	0
1	1	0	0	0	0	0	1	0	0	0	0	0	0	0	0	1	1	47	0
1	1	0	0	0	0	0	1	0	0	0	0	0	0	0	0	0	1	47	0
1	1	1	0	1	0	0	1	0	0	0	0	0	0	0	0	1	1	47	0
1	1	1	0	1	0	0	1	0	0	0	0	0	0	0	0	1	1	47	0
1	1	1	0	1	0	0	1	0	0	0	0	0	0	0	0	1	1	47	0
1	1	0	1	0	1	0	1	0	0	0	0	0	0	0	0	1	1	47	0
1	1	1	0	0	0	0	1	0	0	0	0	0	0	0	0	1	1	47	0
1	1	1	0	0	0	0	1	0	0	0	0	0	0	0	0	1	1	47	0
1	1	1	0	0	0	0	1	0	0	0	0	0	0	0	0	1	1	47	0
1	1	1	0	0	0	0	1	0	0	0	0	0	0	0	0	1	1	47	0
1	1	0	0	0	0	0	1	0	0	0	0	0	0	0	0	1	1	47	0
1	1	1	0	0	0	0	1	0	0	0	0	0	0	0	0	1	1	47	0
1	1	0	0	1	0	0	1	0	0	0	0	0	0	0	0	0	1	47	0
1	1	0	0	1	0	0	1	0	0	0	0	0	0	0	0	1	1	47	0
1	1	0	0	0	0	0	1	0	0	0	0	0	0	0	0	1	1	47	0
1	1	1	0	1	0	0	1	0	0	0	0	0	0	0	0	1	1	47	0
1	1	0	0	0	0	0	1	0	0	0	0	0	0	0	0	1	1	47	0
1	1	1	0	1	0	0	1	0	0	0	0	0	0	0	0	1	0	47	0
1	1	1	0	0	0	0	1	0	0	0	0	0	0	0	0	1	1	47	0
1	1	1	0	0	0	0	1	0	0	0	0	0	0	0	0	0	1	47	0
1	1	1	0	0	0	0	1	0	0	0	0	0	0	0	0	0	1	47	0
1	1	0	0	0	0	0	1	0	0	0	0	0	0	0	0	1	1	47	0
1	1	0	0	0	1	0	1	0	0	0	0	0	0	0	0	1	1	47	0
1	1	1	0	0	0	0	1	0	0	0	0	0	0	0	0	1	1	47	0
1	1	0	0	0	0	0	1	0	0	0	0	0	0	0	0	1	1	47	0
1	1	1	0	0	1	0	1	0	0	0	0	0	0	0	0	1	1	47	0
1	1	1	0	1	0	0	1	0	0	0	0	0	0	0	1	0	1	47	0
1	1	1	0	1	0	0	1	0	0	0	0	0	0	0	0	1	1	47	0
1	1	0	0	1	0	0	1	0	0	0	0	0	0	0	0	1	1	47	0
1	1	1	1	0	1	0	1	0	0	0	0	0	0	0	0	1	1	47	0
1	1	0	0	1	0	0	1	0	0	0	0	0	0	0	0	1	1	47	0
1	1	1	0	0	0	0	0	0	0	1	0	0	0	1	0	0	0	47	1
1	1	0	0	0	0	0	0	0	0	1	0	0	0	0	0	1	1	47	1
1	1	1	0	0	0	0	0	0	0	1	0	0	0	0	0	0	0	47	1
1	1	1	0	1	0	0	0	0	0	1	0	0	0	0	0	1	1	47	1
1	1	1	0	0	0	0	0	0	0	1	0	0	0	0	0	1	1	47	1
1	1	0	0	1	0	0	0	0	1	0	1	0	0	1	0	1	1	47	1
1	1	1	0	0	0	0	0	0	1	0	1	0	0	0	0	1	1	47	1
1	1	1	0	1	0	0	0	0	1	0	0	0	0	0	0	1	1	47	1
1	1	0	0	0	0	0	0	0	1	0	0	0	0	0	0	1	0	47	1
1	1	1	0	1	1	0	0	0	1	0	0	0	0	0	0	1	1	47	1
1	1	0	0	0	0	0	0	1	0	0	0	0	0	0	0	1	1	47	1
1	1	0	0	0	0	0	0	1	0	0	0	0	0	0	0	1	1	47	1
1	1	0	0	0	0	0	0	1	0	0	0	0	0	0	0	1	1	47	1
1	1	0	0	0	0	0	0	1	0	0	0	0	0	0	0	1	1	47	1
1	1	0	0	0	0	0	0	1	0	0	0	0	0	0	0	1	1	47	1
1	1	0	0	0	0	0	0	1	0	0	0	0	0	0	0	1	1	47	1
1	1	0	0	0	0	0	0	1	0	0	0	0	0	0	0	1	1	47	1
1	1	0	0	1	0	0	0	1	0	0	0	0	0	0	0	1	1	47	1
1	1	0	0	1	0	0	0	1	0	0	0	0	0	0	0	1	1	47	1
1	1	0	0	0	0	0	0	1	0	0	0	0	0	0	0	1	1	47	1
1	1	1	0	0	0	0	0	1	0	0	0	0	0	0	0	1	1	47	1
1	1	1	0	0	0	0	0	1	0	0	0	0	0	0	0	1	1	47	1
1	1	1	0	0	0	0	0	1	0	0	0	0	0	0	0	1	1	47	1
1	1	0	0	0	0	0	0	1	0	0	0	0	0	0	0	1	1	47	1
1	1	0	1	0	0	0	0	1	0	0	0	0	0	0	0	1	1	47	1
1	1	0	0	0	0	0	0	1	0	0	0	0	0	0	0	0	1	47	1
1	1	0	0	0	0	0	0	1	0	0	0	0	0	0	0	1	0	47	1
1	1	0	0	0	0	0	0	1	0	0	0	0	0	0	0	1	1	47	1
1	1	0	0	0	0	0	0	1	0	0	0	0	0	0	0	1	1	47	1
1	1	0	0	0	0	0	0	1	0	0	0	0	0	0	0	1	1	47	1
1	1	0	0	1	0	0	0	1	0	0	0	0	0	0	0	1	1	47	1
1	1	1	0	0	0	0	0	1	0	0	0	0	0	0	0	1	1	47	1
1	1	0	0	0	0	0	0	1	0	0	0	0	0	0	0	1	1	47	1
1	1	1	0	0	0	0	0	1	0	0	0	0	0	0	0	1	1	47	1
1	1	1	0	0	0	0	0	1	0	0	0	0	0	0	0	0	1	47	1
1	1	1	0	0	0	0	0	1	0	0	0	0	0	0	0	1	1	47	1
1	1	1	0	0	0	0	0	1	0	0	0	0	0	0	0	1	1	47	1
1	1	1	0	0	0	0	0	1	0	0	0	0	0	0	0	0	1	47	1
1	1	1	0	0	1	0	0	1	0	0	0	0	0	0	0	1	0	47	1
1	1	1	0	0	0	0	0	1	0	0	0	0	0	0	0	1	1	47	1
1	1	0	0	0	0	0	0	1	0	0	0	0	0	0	0	0	1	47	1
1	1	0	0	0	0	0	0	1	0	0	0	0	0	0	0	1	1	47	1
1	1	1	0	0	0	0	0	1	0	0	0	0	0	0	0	1	0	47	1
1	1	1	0	1	0	0	0	1	0	0	0	0	0	0	0	0	1	47	1
1	1	1	0	1	0	0	0	1	0	0	0	0	0	0	0	1	1	47	1
1	1	1	0	1	0	0	0	1	0	0	0	0	0	0	0	1	1	47	1
1	1	0	0	1	0	0	0	1	0	0	0	0	0	0	0	1	1	47	1
1	1	0	0	1	0	0	0	1	0	0	0	0	0	0	0	0	0	47	1
1	1	0	0	0	0	0	0	1	0	0	0	0	0	0	0	0	0	47	1
1	1	1	0	0	0	0	0	1	0	0	0	0	0	0	0	1	1	47	1
1	1	1	0	0	0	0	0	1	0	0	0	0	0	0	0	1	1	47	1
1	1	1	0	0	0	0	0	1	0	0	0	0	0	0	0	0	0	47	1
1	1	1	0	1	0	0	0	1	0	0	0	0	0	0	0	1	1	47	1
1	1	0	0	0	0	0	0	1	0	0	0	0	0	0	0	1	1	47	1
1	1	0	0	0	0	0	0	1	0	0	0	0	0	0	0	1	1	47	1
1	1	1	0	0	0	0	0	1	0	0	0	0	0	0	0	1	1	47	1
1	1	0	0	0	0	0	0	1	0	0	0	0	0	0	0	1	1	47	1
1	1	0	0	0	0	0	0	1	0	0	0	0	0	0	0	1	1	47	1
1	1	1	1	0	1	0	0	1	0	0	0	0	0	0	0	1	1	47	1
1	1	1	0	1	1	0	0	1	0	0	0	0	0	0	0	1	1	47	1
[truncated: 9,599 more rows]
